# Supplementary material for: Loss of MLKL impairs abdominal aortic aneurysm development by attenuating smooth muscle cell necroptosis
Source: Cell Death Dis. 2026 Feb 11;17(1):217. doi: 10.1038/s41419-026-08427-4 (PMC12920694; doi:10.1038/s41419-026-08427-4)
Supplement: Supplementary file 2 — Original Data [file 41419_2026_8427_MOESM2_ESM.xlsx]

## Sheet: RT-PCR data
			Expt.1	Expt.2	Expt.3	ΔCt			ΔΔCt			Fold Change			SD	Mean Fold Change
F-hMLKL-hSMC	MLKL	Control	25.952	25.4719	25.572	8.31807	7.88583	7.91951	-0.00192863	-0.00417007	-0.000486298	1.00134	1.00289	1.00034	0.00128881	1.00152
		Dox 500nM	22.1724	21.8297	21.9193	4.25592	3.9156	3.99231	-4.06408	-3.9744	-3.92769	16.7267	15.7186	15.2178	0.768516	15.8877
		Dox 1000nM	21.715	21.4443	21.3367	4.08001	3.78736	3.69424	-4.23999	-4.10264	-4.22576	18.8958	17.1798	18.7103	0.941743	18.262
	GAPDH	Control	17.634	17.586	17.6525
		Dox 500nM	17.9165	17.9141	17.9269
		Dox 1000nM	17.635	17.6569	17.6424
ND-hMLKL-hSMC	MLKL	Control	24.7471	25.0185	24.9047	7.20406	7.47215	7.31178	0.00406342	0.00215462	0.00178474	0.997187	0.998508	0.998764	0.000845886	0.998153
		Dox 500nM	18.8396	18.5692	18.6737	1.33406	1.11088	0.767691	-5.86594	-6.35912	-6.54231	58.3208	82.0892	93.2033	17.8197	77.8711
		Dox 1000nM	18.4376	18.165	18.0805	1.07161	0.825129	0.62019	-6.12839	-6.64487	-6.68981	69.9565	100.07	103.237	18.3686	91.0878
	GAPDH	Control	17.543	17.5464	17.5929
		Dox 500nM	17.5055	17.4583	17.906
		Dox 1000nM	17.366	17.3399	17.4603
