# Supplementary material for: Loss of MLKL impairs abdominal aortic aneurysm development by attenuating smooth muscle cell necroptosis
Source: Cell Death Dis. 2026 Feb 11;17(1):217. doi: 10.1038/s41419-026-08427-4 (PMC12920694; doi:10.1038/s41419-026-08427-4)
Supplement: Supplementary file 3 — Supplementary data_Bulk mRNA seq [file 41419_2026_8427_MOESM3_ESM.xlsx]

## Sheet: gene_count
gene_id	WT-bl_1	WT-bl_2	WT-bl_3	WT-d3 PPE_1	WT-d3 PPE_2	WT-d3 PPE_3	RIPK1D138N/D138N-d3 PPE_1	RIPK1D138N/D138N-d3 PPE_2	RIPK1D138N/D138N-d3 PPE_3	MlklS345/7A-d3 PPE_1	MlklS345/7A-d3 PPE_2	MlklS345/7A-d3 PPE_3	Mlkl-/--d3 PPE_1	Mlkl-/--d3 PPE_2	Mlkl-/--d3 PPE_3
ENSMUSG00000064351	719891	739211	707614	339049	325799	365838	305829	390719	399006	313785	392954	279462	292614	390275	410973
ENSMUSG00000064370	446183	437082	406500	147340	152300	172962	151245	167332	172262	133438	154488	126739	130248	184470	183532
ENSMUSG00000035783	593123	421037	621291	97220	136962	121075	200653	174321	164725	95535	96652	136921	120398	166128	131423
ENSMUSG00000069516	4860	3343	7177	290377	255994	180724	145960	248581	286850	338764	433797	204765	238683	185266	241367
ENSMUSG00000024661	121197	92612	107698	245336	174259	181153	136534	189181	201578	123047	137403	141615	198246	180754	193759
ENSMUSG00000029580	108141	73225	95678	174993	173489	158014	159494	169850	197492	183614	194527	193390	184906	161986	171287
ENSMUSG00000064341	292584	283981	275316	107146	98539	122341	100407	124555	136471	98342	119653	92273	95684	131313	139430
ENSMUSG00000002985	7824	14833	13626	189392	161046	191504	97925	157419	157389	147490	216250	241914	171842	131055	218228
ENSMUSG00000037742	109572	106191	124606	155552	153136	130943	119031	133680	150146	156080	157795	143737	149321	148896	148995
ENSMUSG00000030218	190439	170462	198068	104149	147992	136033	183217	147738	176469	125152	63540	131455	95723	150932	143093
ENSMUSG00000026193	224589	150738	205060	102694	153652	111348	156060	120135	136954	125703	111927	127338	126411	140364	131590
ENSMUSG00000018593	248415	203081	232838	113652	132630	99893	126724	92019	92141	108381	103204	136295	108443	117222	108682
ENSMUSG00000026043	145652	116127	112524	156023	162888	130208	119991	75863	80586	140706	110072	164258	119944	147718	136986
ENSMUSG00000049775	108064	82364	113444	130198	126377	109230	126900	154420	158322	139377	197526	126264	160501	116056	136405
ENSMUSG00000064363	243616	237299	224807	80080	80798	92034	86054	94695	97666	73459	83008	74796	71195	101957	99132
ENSMUSG00000001506	87056	81664	74887	140206	137415	116925	97444	71637	80784	81810	67190	127247	113947	116689	112923
ENSMUSG00000031375	190126	136193	164294	74793	98117	81363	125753	90632	93705	76933	66188	101840	80369	107134	91662
ENSMUSG00000026728	125304	93835	125566	103690	110619	84489	100416	109633	104469	84942	71542	90799	88374	100748	99312
ENSMUSG00000029661	130455	117810	115079	105432	102995	83447	82317	60388	63069	97776	94211	111449	91523	95068	93913
ENSMUSG00000031328	228178	170956	232789	50140	59053	56684	75118	69025	60227	45266	47768	63177	56326	71109	60574
ENSMUSG00000029675	63696	47146	44460	63476	139088	88891	136932	81034	92512	33836	35907	118398	106295	79973	77274
ENSMUSG00000004207	39154	35184	39536	99455	89295	83260	66123	83417	90712	88164	130464	101170	99577	84354	99208
ENSMUSG00000064345	176317	173662	156257	43560	44929	56495	48511	55919	55254	40283	48293	43473	40797	62631	61206
ENSMUSG00000021939	21987	22156	21589	88558	85537	77650	69073	78830	86427	86872	116171	110294	84659	75959	93194
ENSMUSG00000026678	194934	140537	180989	32456	44846	44071	71477	58696	59091	37308	35349	46361	46072	70751	47120
ENSMUSG00000029304	81	55	219	45368	89686	102412	67846	35735	68742	86798	83603	71113	85888	95920	92573
ENSMUSG00000090841	139195	111627	144315	38350	41100	39296	52130	48774	46873	37789	40864	47159	44215	48312	44371
ENSMUSG00000062825	39742	25216	35268	64176	73352	62959	57011	58161	63430	70362	67077	67997	69082	66567	70001
ENSMUSG00000060126	43137	41214	48045	71688	64519	58132	52634	58007	64148	65444	64940	66353	61180	60831	64047
ENSMUSG00000050708	9596	10863	10110	78586	61713	62939	55780	70322	71802	54736	81492	64849	65502	52919	65057
ENSMUSG00000064339	19271	16598	22424	30918	13996	24896	12274	29721	21510	56486	332415	11721	226629	25841	32210
ENSMUSG00000067818	136090	107007	135128	25119	30717	30711	49269	46594	40624	18366	24071	36911	32205	42505	34866
ENSMUSG00000036256	30468	27300	31873	47512	67844	60703	78652	56593	58231	12020	10837	55306	48166	60669	54370
ENSMUSG00000064367	100126	95044	85862	35146	36643	40773	31508	37401	41360	34170	39849	26302	27510	36333	41781
ENSMUSG00000034994	34682	34840	39993	52571	54617	47442	46461	44516	50335	42143	43905	53708	52050	46510	47348
ENSMUSG00000015656	22465	18104	22936	50448	49632	45392	63007	73318	53947	50209	47232	33514	53245	58255	40056
ENSMUSG00000067274	25002	22778	27879	55970	52512	45845	45186	44295	52399	48112	47197	52702	49324	46820	48921
ENSMUSG00000019997	35302	23036	34711	33562	60545	59147	81697	50803	52301	33402	23966	31445	46415	60332	39406
ENSMUSG00000060802	19719	19777	19473	68155	43471	39404	32967	54659	59427	58724	62975	56801	43954	37882	58655
ENSMUSG00000032294	17425	17825	16469	54406	52301	51199	43002	42557	54097	40923	42018	46496	58197	45949	50855
ENSMUSG00000007891	11970	13166	12317	47008	46975	46217	42543	40522	45868	40774	63737	52520	52276	42795	45542
ENSMUSG00000070436	33111	22471	24539	48999	57590	38890	47886	35964	36676	36993	35149	49309	47085	45152	38468
ENSMUSG00000056201	22420	17107	22162	50561	47362	40599	38074	44506	51757	46512	46634	44993	44968	39522	46359
ENSMUSG00000073411	6515	9424	7656	71132	48614	45411	33399	46106	50929	30061	31620	59670	42501	37594	56305
ENSMUSG00000018293	28849	21282	29136	50633	45118	39561	39614	46534	54699	42242	42116	41598	44024	38571	42904
ENSMUSG00000007892	28947	25948	32073	43767	40575	36636	39146	35826	39766	42721	38895	44078	40563	37276	38416
ENSMUSG00000093674	26116	22821	27207	44821	42545	37616	38527	33235	39000	45269	42024	45662	41691	38930	40038
ENSMUSG00000022108	34469	31363	32500	45247	36777	31015	29833	42645	42683	44014	50022	44665	34262	32576	41373
ENSMUSG00000001131	1377	856	1183	38230	58296	58348	48438	19596	36132	54024	30422	44990	46543	55565	44488
ENSMUSG00000027447	82654	73605	78861	29533	25967	24667	29414	28557	31612	27042	26825	34451	24719	30245	31053
ENSMUSG00000018830	106328	88529	113804	14852	19252	19786	26739	28843	20476	9447	11091	22282	17018	27586	22320
ENSMUSG00000068220	27001	22132	30128	38407	43565	34483	42955	39166	45746	43297	33792	42382	36393	39657	39317
ENSMUSG00000030695	28038	41456	29500	39176	34003	32223	33333	35309	39195	29585	33800	32217	40463	33780	37525
ENSMUSG00000032518	19965	18362	21813	44694	42672	36631	38591	35158	40812	39024	37220	43631	40775	38080	37167
ENSMUSG00000044533	24522	21921	27124	40761	41570	35113	35205	35433	41576	36708	33271	40164	38819	34611	36864
ENSMUSG00000031722	218	4740	283	51239	33722	23839	22732	12929	14648	35778	24832	75558	80284	40588	15673
ENSMUSG00000040152	1821	1226	2478	24264	60290	48031	23715	24940	37545	58566	51179	32362	53626	46056	38767
ENSMUSG00000025809	48825	37411	48458	25995	32643	28971	36193	31652	35624	32906	30220	31090	34770	34584	32675
ENSMUSG00000026879	84836	95600	81536	19372	18292	16774	15765	18359	14562	10831	14632	28337	18099	27330	20604
ENSMUSG00000061232	7643	10512	8214	56917	37206	33399	27081	38815	42654	33958	29956	50990	31277	28866	46813
ENSMUSG00000064337	13752	12781	16058	18864	11205	17485	9368	19915	16476	29780	173894	8601	124597	17999	21486
ENSMUSG00000024610	2620	2183	3096	75840	41983	34790	25967	45718	55400	45261	31914	44630	29827	25962	44984
ENSMUSG00000006333	19044	18404	21646	42202	35541	33075	29659	30148	34791	34483	35923	35122	36570	30779	33739
ENSMUSG00000064368	51105	53114	47640	25287	23532	27948	24975	27949	29493	23230	23996	19133	18990	27043	29909
ENSMUSG00000008682	28745	25864	31572	36321	33512	28550	28838	31235	34842	33629	32057	31711	30006	30399	30929
ENSMUSG00000023944	25693	20906	24891	32994	35459	29334	34328	34164	30020	31174	29640	30642	33776	32316	28585
ENSMUSG00000063524	8905	15702	7600	37246	36748	33719	29060	30438	38500	30076	32352	31598	41146	32422	32714
ENSMUSG00000022037	24934	20535	22036	17396	32233	45113	64047	27079	30600	15362	14707	34376	27187	33655	32228
ENSMUSG00000032366	75244	57280	77384	16384	20898	18932	26392	25882	22879	15549	17031	22381	18230	24021	22123
ENSMUSG00000026421	68121	56418	72537	17559	21031	19170	29065	27372	21432	12553	15139	23889	19047	25229	20914
ENSMUSG00000015932	84347	60226	84277	15468	20906	17339	26162	25447	23765	16864	17016	19109	19627	24041	20117
ENSMUSG00000019929	83987	75313	69949	22162	17765	19086	15081	17853	14698	19521	16156	21702	14132	28277	21481
ENSMUSG00000072941	27596	23626	28981	25293	35706	36920	49539	22950	28618	12196	9450	27351	27291	33932	29767
ENSMUSG00000000740	23339	21889	26610	35293	32321	28594	28840	29239	32299	29905	27694	32467	29647	29706	29438
ENSMUSG00000028464	66099	57135	70881	16537	19884	18676	27313	26842	22179	12133	12540	21242	16614	23931	21778
ENSMUSG00000032399	26475	24122	28907	32515	31869	26694	25354	27234	30303	31654	29764	29245	29608	28987	29727
ENSMUSG00000003814	24999	16120	17366	35376	35762	26838	32455	30353	31130	31097	28118	30391	31968	30739	26247
ENSMUSG00000027800	23529	17381	19734	20786	34283	30879	32928	29694	39210	32262	16730	32389	26664	36694	33202
ENSMUSG00000003970	22232	21074	25748	33668	31343	27658	27868	26999	31097	28100	27725	30587	29675	27907	27804
ENSMUSG00000028081	24273	23446	28016	31382	29559	26413	25672	25741	28605	29536	29253	28814	29543	28093	27574
ENSMUSG00000037852	89075	69542	88700	11285	15644	14247	23352	19617	17334	10952	11509	15538	13065	20435	16848
ENSMUSG00000037411	12858	8802	15516	20429	33842	28772	40066	30226	32423	34644	36292	19625	46304	32840	24044
ENSMUSG00000038642	377	319	483	47534	30268	29443	17253	30297	40351	41503	48908	36924	28191	25452	44863
ENSMUSG00000035493	19321	25720	20385	36961	31131	28662	19288	18071	23624	35730	35761	26962	30936	24722	34845
ENSMUSG00000071866	20963	18924	23962	28453	26179	21756	28072	28962	29944	30761	27877	27809	28732	28732	26648
ENSMUSG00000001435	40745	34204	43068	17481	25395	20054	37483	26961	27784	10226	9881	25105	21333	23107	22257
ENSMUSG00000025130	19710	13747	17634	27609	30088	26076	27272	22914	26124	29987	28107	29501	30331	28577	26228
ENSMUSG00000030744	19220	18555	21984	30705	28810	24731	23404	24818	27962	27156	27198	26742	26808	25759	26702
ENSMUSG00000020372	15468	14755	18018	31226	30094	24803	24235	25962	29753	28877	27637	28494	27585	25989	27167
ENSMUSG00000031207	18664	14832	20048	27398	27062	24761	25962	25650	29246	30250	27407	26252	29336	26783	25947
ENSMUSG00000031447	20432	16209	19277	27030	25076	23094	22735	25739	26753	26280	30660	28575	27376	24902	26080
ENSMUSG00000032231	11951	8872	10315	29931	29560	24499	27991	25013	28262	27530	26531	29589	30103	28168	26238
ENSMUSG00000021477	19014	16605	16146	21656	27473	25514	23328	19786	25817	26773	26189	26645	26867	29360	26298
ENSMUSG00000027750	41768	26631	44463	18304	28511	18138	38838	20117	18978	20486	16908	21941	25840	24703	18706
ENSMUSG00000031320	19802	18719	22809	28084	26079	22526	22105	23550	25925	26225	24870	26368	24585	24545	24652
ENSMUSG00000043716	19808	18645	22487	27209	26439	22898	22175	22526	24746	25963	24311	25230	24578	24583	24493
ENSMUSG00000020473	31005	28006	30493	18605	24798	24015	31119	20903	22299	12045	9008	23245	18884	25108	23618
ENSMUSG00000031502	31416	21833	27431	20956	26137	21455	27608	19669	19754	14834	14570	26485	24341	24065	20353
ENSMUSG00000025132	11822	10130	12014	30608	29034	25110	25411	26240	29001	17695	17606	27649	26249	24304	25774
ENSMUSG00000034708	9907	8586	9886	29732	25345	24555	20482	24236	27283	25259	29178	34135	24334	23452	30665
ENSMUSG00000030605	34829	26828	32484	16399	21562	18097	35496	25140	23850	12436	12049	24505	19601	24910	20910
ENSMUSG00000025393	20114	22645	19838	22216	21919	18188	18978	20014	21884	22071	22529	24227	21562	20802	19872
ENSMUSG00000040026	75	53	277	47674	23850	14273	13720	72509	43687	40759	28748	18849	22758	13918	22827
ENSMUSG00000020719	32495	26105	33382	22662	21912	21291	17812	18679	19885	22251	23155	21398	20944	22458	21967
ENSMUSG00000055322	63482	59846	67219	11084	12183	13190	16975	13631	12188	7231	8729	13842	11660	16641	13442
ENSMUSG00000022587	4759	5890	5640	41642	24111	20879	19858	25242	28977	31569	24270	46843	17181	19342	31443
ENSMUSG00000022816	29415	20361	25829	22048	25062	21038	23532	17650	18402	22254	19701	24825	20656	24201	22083
ENSMUSG00000032562	11687	10004	11815	30444	27291	23054	22120	25000	27440	16881	17805	25649	27301	23834	25137
ENSMUSG00000001175	18258	13479	16648	25675	24164	20860	21931	23631	26267	25972	24686	23465	23781	23189	25031
ENSMUSG00000063229	8197	11363	8164	24140	24844	21529	20751	20452	25308	25369	26805	25226	29820	23888	24029
ENSMUSG00000024608	19475	18510	22572	26090	24087	20896	20873	20939	22115	22748	22395	23915	21940	21409	22303
ENSMUSG00000027398	9	2	13	28881	37128	35262	10563	16922	31591	37560	23513	20511	33420	24920	33094
ENSMUSG00000063856	13029	11475	14672	25431	23292	21856	23759	22233	28330	22335	25888	26619	24266	22079	23935
ENSMUSG00000051439	252	243	271	33168	33658	35329	13023	17456	27257	32532	25527	20710	31886	29337	31143
ENSMUSG00000026238	20765	16782	21727	23745	24497	20017	20256	20921	24009	23356	22947	22563	22299	21953	22351
ENSMUSG00000078812	13502	11773	13134	25842	25877	22703	21958	21205	25149	22513	21835	23891	25208	23137	22451
ENSMUSG00000033685	1475	1343	2185	35277	24201	28184	19537	25725	32843	21390	24936	26149	27669	24142	30640
ENSMUSG00000023092	60642	43162	56911	10600	13325	12789	21581	17308	16941	8994	11121	14566	14117	17272	15876
ENSMUSG00000037071	2962	102449	3621	5901	4305	5265	1771	1387	1189	8076	9534	28604	11373	7388	1511
ENSMUSG00000060036	16351	15249	18281	24734	24188	20862	18984	20332	23786	23631	22860	23994	21907	21789	23048
ENSMUSG00000027248	22255	14888	15706	23807	25495	19807	23145	21522	22786	25070	22863	22241	22942	22873	20348
ENSMUSG00000047675	16270	15134	17675	25661	25194	20426	20296	21283	23542	23896	21868	22621	21863	21042	21872
ENSMUSG00000040249	16346	15460	16442	24142	26362	23383	19686	18028	20022	14628	14716	25765	21442	23633	21664
ENSMUSG00000026547	14378	9836	13780	21713	25017	20774	23970	22638	26472	22993	20908	23048	24094	22813	22313
ENSMUSG00000028495	16740	16065	19337	24411	23432	19395	19294	20192	22776	23049	22644	22124	22357	21399	21339
ENSMUSG00000019505	20182	17795	20419	23810	21242	19301	20174	19763	23231	19077	20105	22228	22875	21843	22238
ENSMUSG00000045128	14984	14936	17534	25920	23044	20780	21187	20562	22606	21626	20277	23084	21545	20116	21192
ENSMUSG00000092274	17555	16352	19399	20672	21520	20670	17613	15703	18211	18826	18677	24877	22431	22026	25450
ENSMUSG00000062515	4905	34006	8083	12107	12737	3502	7336	4785	2540	11462	15260	37363	21768	17220	3386
ENSMUSG00000025290	15080	14550	17026	23903	22467	19375	19398	19401	21778	24555	21854	23669	21328	21452	21272
ENSMUSG00000012848	17011	16420	19231	23809	21999	19667	19642	20400	22836	21962	20745	21861	20992	20010	20408
ENSMUSG00000059070	13864	13171	15096	25339	23816	21459	20152	19525	22823	20787	20337	21668	22160	19671	21217
ENSMUSG00000029614	14208	14069	16197	24986	23220	19950	19070	20849	23038	22937	20720	21782	20561	20236	21221
ENSMUSG00000015143	46878	34527	44580	12532	17040	14515	19948	17361	17384	11636	11928	14402	15549	17508	15038
ENSMUSG00000026249	47997	38054	50607	8873	16715	14359	23306	15003	17382	10615	9707	15265	13346	19539	16750
ENSMUSG00000023010	12072	11705	11705	26075	21425	19780	17403	19449	21726	22094	22806	24116	21198	18989	21365
ENSMUSG00000038274	12976	13077	14914	25606	21607	20590	18424	19476	21844	20727	22477	21841	21577	18014	20919
ENSMUSG00000022892	25834	22679	26745	19382	18304	17845	17398	16161	18626	18908	18389	19643	18612	19532	19317
ENSMUSG00000031799	7267	4835	6449	21784	24873	21900	21853	19958	24153	25413	23118	21803	24302	22854	22543
ENSMUSG00000029622	6766	6633	8274	27161	25274	22137	19519	21881	26528	17763	17258	23970	22647	21419	23491
ENSMUSG00000019987	31	28	43	21436	30472	33264	7536	10365	23416	26627	32065	15366	34924	25660	23104
ENSMUSG00000026864	10905	7964	9673	21843	25606	20541	26733	24915	20584	23007	21409	17232	23134	22216	16420
ENSMUSG00000001525	9542	6052	7852	24851	25236	18878	21883	20782	23645	23264	21184	22920	23244	20998	19580
ENSMUSG00000037563	14351	13163	16644	23163	22163	18665	18704	18820	21534	21947	21450	21130	20786	19301	20349
ENSMUSG00000008668	13375	12295	14984	24136	22002	19087	18142	19544	22028	22455	20270	20957	19492	19296	19868
ENSMUSG00000006219	45013	38430	50232	10014	14926	13110	18271	14811	14140	8740	9313	13812	12660	15303	13678
ENSMUSG00000031503	25728	19078	24651	17028	21758	17988	23325	16738	16551	8833	7874	21265	18409	19189	16061
ENSMUSG00000017466	35653	30909	34796	12440	15737	13571	20980	17737	18130	12948	12159	17763	14896	18914	16500
ENSMUSG00000021190	3212	2840	3504	21910	22196	21590	17720	20027	23397	24050	29871	27158	20534	17841	25118
ENSMUSG00000063457	16290	15772	18236	22000	20670	17762	18872	18235	19908	19002	17473	21092	19088	18677	18453
ENSMUSG00000016559	12875	10497	12225	20942	21634	19978	15344	15495	20547	21213	22251	25878	19861	19717	23869
ENSMUSG00000028639	17528	16298	17924	18802	20623	17706	16898	18967	21286	17238	16722	19323	20320	19578	19629
ENSMUSG00000058558	15518	14847	18471	20685	20344	18222	16888	18648	20866	20318	19653	19191	18626	18442	18749
ENSMUSG00000049517	15334	15209	18050	22383	20239	17511	15936	17843	19990	20928	19577	19901	18584	18370	19263
ENSMUSG00000028763	10212	9989	12688	17997	24888	19929	27345	19046	20516	5816	5571	21247	20736	19860	17629
ENSMUSG00000017707	18301	18369	20786	22950	17015	17239	16583	18139	19085	20931	21747	19781	17341	17251	18985
ENSMUSG00000028692	15026	12310	14875	20917	20057	17082	16953	18030	20335	19080	21725	21585	19070	18236	19669
ENSMUSG00000028691	8988	7703	8515	26711	20506	17887	17092	18435	21153	23585	26558	19902	19562	19002	19932
ENSMUSG00000001349	37821	29206	39417	11044	15024	13031	21314	17091	13941	6256	7033	13515	12850	15358	13160
ENSMUSG00000001025	15428	12981	15606	19924	20487	16039	19752	17826	21113	21280	18894	19484	19109	20305	19811
ENSMUSG00000030560	3191	2449	3166	27197	23047	18570	14941	19839	24107	29635	25387	22841	19043	18452	26886
ENSMUSG00000025362	11971	10890	13056	22255	20603	17530	18169	18042	20671	21712	19524	19832	19851	18984	18546
ENSMUSG00000004980	15091	11479	14623	20217	21284	17157	16911	16498	17775	21078	21435	18404	20642	19345	17450
ENSMUSG00000025492	7151	5997	8094	26118	19455	19386	16316	17358	22232	23384	17497	33662	14270	17807	25461
ENSMUSG00000036905	868	896	1133	28197	21717	17813	16884	26361	25977	24069	24592	30071	17837	14836	23746
ENSMUSG00000061353	5492	4238	5040	24406	22437	21147	21422	16709	19119	22588	13853	24233	18404	21219	15689
ENSMUSG00000036887	1116	1245	1341	26771	20093	17211	17441	24016	25245	26539	28052	29540	17791	14452	22840
ENSMUSG00000020585	28993	24644	28392	16622	15727	13604	15265	15564	16392	16139	16154	16844	14080	16113	16196
ENSMUSG00000037362	59217	35573	51439	6950	9726	8456	18032	15282	13374	7852	10070	12395	10285	14037	11631
ENSMUSG00000004044	29379	28088	32571	13764	15610	11590	15300	15307	13823	10401	9119	17453	14112	14996	13215
ENSMUSG00000021998	289	289	367	25082	21059	20296	15853	17630	21916	26692	27806	20606	24702	18823	22854
ENSMUSG00000037805	13839	13080	15503	20771	19802	17540	17077	16371	18750	18724	16757	19344	17693	18007	17376
ENSMUSG00000027712	16353	13740	16582	17585	18160	15405	14766	17074	19116	18708	19099	19065	18141	17775	18205
ENSMUSG00000029761	39067	28741	38855	10558	13243	12302	17088	14278	13831	11774	11668	13463	13215	15466	13071
ENSMUSG00000025351	13648	10671	13454	16837	19675	17419	19376	14614	17404	19370	19303	18566	19211	18874	18150
ENSMUSG00000046364	11942	11141	12963	21260	19618	17028	16519	17113	18068	19842	19083	19324	18648	18177	17893
ENSMUSG00000028234	12576	12288	14421	21019	18275	16787	16598	17368	19273	19329	17839	19102	17841	17207	17506
ENSMUSG00000016256	5855	5224	5463	23912	20470	18663	15236	19913	23355	18878	19452	20834	18979	16675	21825
ENSMUSG00000006699	12086	9394	11453	20031	18516	16801	15633	17167	18966	20323	21990	19234	18438	17507	18431
ENSMUSG00000017404	12451	11434	13674	21401	19301	16309	16323	17167	18652	18682	17221	18594	17472	17283	17869
ENSMUSG00000026768	61031	44303	59110	6158	8600	7869	15102	11003	10451	5600	6054	8927	8322	11777	9855
ENSMUSG00000071644	11047	9420	11710	19654	21050	16910	17053	16137	19041	18359	16780	19134	19607	18183	17474
ENSMUSG00000061780	877	21273	1832	10979	14027	3205	4228	2227	254	13167	17894	56650	8722	20477	1638
ENSMUSG00000020077	589	798	842	25207	22051	27590	11436	10766	20142	24737	24112	17639	24999	20068	22978
ENSMUSG00000020186	40642	33868	50538	8439	12260	10702	20540	12904	13692	7887	7743	11064	11292	13011	9973
ENSMUSG00000025428	16463	17803	16286	16190	15731	13336	13682	13559	14880	15726	17249	17894	16207	15685	15009
ENSMUSG00000035242	14794	12598	15046	17926	17867	15873	17392	17153	17594	13954	16201	18410	17310	15824	16422
ENSMUSG00000005610	18239	13660	17325	16187	16634	14994	15812	15861	16630	18316	18557	16890	17503	16992	15012
ENSMUSG00000046330	12057	11453	14427	19473	17305	15435	15640	15130	16970	19782	17624	18724	17744	16512	17461
ENSMUSG00000031765	4321	6188	5733	22668	20163	24347	23198	8591	12499	17500	9217	20194	15384	24954	15869
ENSMUSG00000006304	13781	10527	14153	18802	16794	15808	15199	17078	19807	17543	18110	16811	17177	16199	18028
ENSMUSG00000048076	15949	12370	15453	17254	17582	15689	14780	14811	16883	16371	17621	16665	17214	15831	16334
ENSMUSG00000038612	6538	4971	6299	21744	19730	20630	13592	14485	17618	16898	18982	17108	22507	19108	18861
ENSMUSG00000029767	16925	12188	16355	14007	17683	14744	18152	14568	16475	17067	15464	17342	17402	16981	14948
ENSMUSG00000030432	12355	11439	13932	19502	17538	15262	14825	16047	18025	17212	16058	17310	16365	15489	16272
ENSMUSG00000040952	10212	9851	12191	19364	18419	15755	15449	16420	18309	18111	16643	18142	16963	15052	16505
ENSMUSG00000017493	15475	11349	12645	18205	13296	14255	13469	17060	13743	9472	9382	22855	10633	16388	13401
ENSMUSG00000026042	10407	7573	8310	16313	21487	18188	20260	13070	15525	16790	12392	17764	17521	18140	17114
ENSMUSG00000036446	12867	11049	9694	13133	17905	21639	19892	9851	13697	14360	8693	16791	13524	20607	17562
ENSMUSG00000024953	3555	3441	3523	29118	18223	17499	11140	17086	23013	19577	18880	16113	18579	14668	21369
ENSMUSG00000064373	15061	14406	13790	17403	15734	12691	10684	15636	14796	16761	20250	20868	12215	13946	14883
ENSMUSG00000025508	9668	10063	11488	19156	16835	14843	14945	14382	16569	16055	14382	17640	17315	15898	15793
ENSMUSG00000027907	11342	8694	9840	18741	17280	16354	16203	14160	17687	16248	14746	15580	17906	17925	16612
ENSMUSG00000023175	16505	13422	14041	15342	15150	13657	15684	14713	16237	13182	12749	16439	14826	14813	14732
ENSMUSG00000038900	11313	10154	12246	17994	17679	14977	14315	15490	17436	17568	15238	15965	14747	15580	15420
ENSMUSG00000025794	13038	12381	14650	17714	16509	14176	14264	14009	15451	16353	14955	15967	15743	14875	14834
ENSMUSG00000054808	20551	16879	21838	12655	16407	13340	17238	14623	15584	7619	6822	13439	13447	14555	13065
ENSMUSG00000073421	959	937	1339	35821	19205	15577	12306	21841	25641	22628	15916	20147	14094	11733	22647
ENSMUSG00000059796	7407	6110	7568	18052	17600	15547	14197	14587	17807	18791	17587	16827	17087	15979	16579
ENSMUSG00000026335	32801	25037	30779	8531	12453	10800	16558	12053	11935	10223	8925	12545	10780	14838	13041
ENSMUSG00000003429	11688	10713	12680	17746	16428	14212	14221	15349	16883	16554	15404	15903	15017	14258	15127
ENSMUSG00000021242	5385	6548	5299	20098	15807	15034	10790	13840	16730	17898	18129	23903	14125	13983	19995
ENSMUSG00000018927	350	297	507	16195	19948	19497	12885	12761	20472	19692	19261	17959	18494	18322	18143
ENSMUSG00000036478	4027	3059	4017	17992	19443	18515	11556	12401	16701	18000	18183	15927	20750	17412	18677
ENSMUSG00000024621	662	685	747	24727	19170	15978	11299	19330	20361	20842	20675	18125	18312	13984	20341
ENSMUSG00000009927	13047	12079	14342	17887	15178	13529	13218	14499	16162	16930	15213	15079	14326	14317	15052
ENSMUSG00000016382	38732	27173	36578	7587	11041	9740	14020	11325	11002	8715	7801	10777	9547	12713	11217
ENSMUSG00000001794	15342	13074	15369	15307	14306	12871	14333	14487	15739	12589	12014	15652	14027	14549	14699
ENSMUSG00000073702	14191	12572	15563	16239	14615	13401	13410	14088	15183	15582	14849	15556	13445	13629	14185
ENSMUSG00000022443	6566	5463	6362	17973	18291	16683	14823	13979	16176	11858	12505	16380	18479	14799	15540
ENSMUSG00000030122	8651	7941	9137	16486	19361	16757	15421	15441	14806	4532	4206	14499	13216	14975	15349
ENSMUSG00000057841	9413	8708	10439	18087	15724	13886	13698	14619	16480	16977	14918	16108	14329	14155	15340
ENSMUSG00000052305	22644	19768	42751	5228	8265	6576	3894	5883	7421	1278	9537	26572	34224	13840	8204
ENSMUSG00000059291	10107	9597	11377	17437	15669	13817	13297	13781	15276	16045	14813	16184	14725	14233	15131
ENSMUSG00000036438	18564	13475	16720	12454	14615	12815	14736	13365	14867	12969	13666	13419	13749	14258	14232
ENSMUSG00000028249	7169	5840	7271	17506	15985	15515	12103	13071	15590	16367	19779	16725	16589	14995	16485
ENSMUSG00000002980	17919	16274	19698	8757	11846	12152	22936	15694	15052	4552	3850	14434	10638	14101	12739
ENSMUSG00000037242	23639	18987	25841	10822	12136	11141	14245	12926	13113	11288	11054	12971	12263	13358	12454
ENSMUSG00000020458	8356	7513	8104	14943	16747	13532	15380	16592	18338	15507	13060	15378	15248	15186	15740
ENSMUSG00000004951	21691	19397	20585	10971	12418	13045	21476	23196	9266	5253	4797	8378	7171	12873	8349
ENSMUSG00000032216	22133	17373	21228	12237	13448	10761	12614	11514	11873	12457	11819	14108	11815	13826	11245
ENSMUSG00000047215	11964	11120	13980	15796	14527	13069	13008	13139	14639	15974	14976	14208	13917	13851	14627
ENSMUSG00000061904	12258	11652	13035	14447	14701	12996	12584	12806	14669	14319	14291	14416	14512	14218	14139
ENSMUSG00000023456	8558	7626	8309	14961	14447	13121	13244	14449	16873	14463	14555	14265	16375	13862	15408
ENSMUSG00000027559	922	11620	1516	8071	12107	2754	4295	1472	248	13342	16555	28929	9729	14849	1173
ENSMUSG00000024164	6245	6382	4215	19068	12513	13408	8120	13129	10984	13877	10890	20898	14591	16912	14894
ENSMUSG00000026837	12270	10164	11753	16274	17779	13305	13796	9828	10594	12030	11274	16740	14292	14183	13855
ENSMUSG00000028581	479	396	686	19218	16643	16984	12709	13299	16325	15250	20231	19083	19247	14266	17989
ENSMUSG00000028656	13130	9513	13312	14783	13883	13185	12899	13046	14882	13721	15284	14266	14542	13712	14620
ENSMUSG00000071415	9593	8772	10712	16476	15091	12926	12341	13084	14881	15560	15006	14603	14437	13646	14601
ENSMUSG00000056071	62	33	19	23494	14404	16089	9325	7723	11699	16553	24957	11596	24672	15235	15980
ENSMUSG00000046805	184	161	153	21513	15380	15506	9210	14913	17310	18154	25788	17070	15863	12657	18798
ENSMUSG00000060938	10953	11075	12370	15642	14572	12688	12148	13308	14434	15544	14112	14231	13107	13382	13631
ENSMUSG00000000555	5517	5195	6550	16054	17929	17362	17340	14341	15599	9757	7715	13385	15984	16039	14281
ENSMUSG00000019539	17914	14583	16924	11758	14442	12178	16448	11099	11939	8589	7619	14639	12109	13288	12396
ENSMUSG00000030707	238	140	209	21880	17400	16691	12757	13790	18634	12130	14600	17093	18495	13320	18758
ENSMUSG00000026341	6426	4773	6335	16485	14549	14028	11971	12805	15763	17418	17500	16886	15331	13221	16105
ENSMUSG00000019122	212	199	350	15867	17727	17006	12634	10981	17006	19238	18131	17915	17231	17500	16442
ENSMUSG00000018567	11451	9407	11447	15628	13415	12877	13432	12994	14410	13304	14328	14371	14840	13290	13534
ENSMUSG00000039361	9565	7297	9464	14841	14672	14444	13158	12431	13581	15950	15702	12777	15720	15477	13599
ENSMUSG00000061477	10438	9477	11726	16179	14730	12607	11907	13453	14567	15493	13951	13945	12935	13583	13809
ENSMUSG00000028465	11991	10381	12504	14786	14268	13294	13059	13481	14568	7811	8164	13624	14719	12711	12961
ENSMUSG00000027962	1345	1273	1447	11108	19144	19431	17830	14376	17957	15962	6441	17071	12647	18591	17276
ENSMUSG00000027940	3587	3032	3776	17075	15246	14343	12372	13292	15467	16326	16900	15615	16577	14357	15794
ENSMUSG00000018042	14164	11587	14581	11660	14215	11559	16788	13542	14619	9542	7688	14563	12407	14224	13415
ENSMUSG00000037820	14221	12968	13673	13289	13533	14135	13285	11886	12731	9484	9179	15325	11740	12102	12942
ENSMUSG00000023004	8314	5663	7117	14585	15984	11728	16004	13519	15502	14679	13005	15345	14375	13492	12484
ENSMUSG00000032966	13493	10448	12857	13381	13681	11299	13780	13393	15277	12577	11660	13186	14531	12437	12228
ENSMUSG00000038393	16363	17440	21858	11902	11330	10682	10364	9332	10216	10153	14388	11215	13557	13229	12076
ENSMUSG00000017760	6298	5471	6356	15985	14592	13116	12677	13727	15823	13596	15973	15756	14057	12972	15134
ENSMUSG00000034892	7225	7517	9012	17029	13408	12041	10177	12126	12686	16926	14451	15736	13493	13360	15471
ENSMUSG00000028494	1005	4789	1132	9898	12029	14088	12370	14744	17622	9344	19885	12587	16673	14651	13523
ENSMUSG00000020439	21111	18807	23535	8085	12166	10615	13483	12028	10588	3527	3140	10197	8486	11234	10213
ENSMUSG00000024529	6580	4795	4515	13075	16700	15673	16593	9603	12523	16557	11802	14910	14764	16139	12304
ENSMUSG00000025967	7948	7654	9084	14900	14917	12396	12266	11807	13867	14866	14188	14184	14253	12530	12710
ENSMUSG00000022283	5621	5405	5756	16222	15952	13133	11036	13242	15131	15215	14100	12902	15721	14296	14090
ENSMUSG00000015837	12602	11754	13912	13648	13087	11846	9907	11380	13179	10675	11965	12270	12502	12280	13143
ENSMUSG00000031818	11318	13214	11878	12526	11662	10518	11428	10947	11947	10905	12296	13392	11932	10960	10778
ENSMUSG00000079523	4989	3729	4757	17476	14825	12714	12385	11671	15027	14614	14433	15340	15409	12415	13859
ENSMUSG00000028364	7605	4855	6352	10042	16885	14984	16859	11116	13339	14625	13276	12515	14495	15330	13263
ENSMUSG00000036594	1018	1001	1243	29236	14984	12419	9502	17139	20469	21208	15701	16606	11329	9889	17699
ENSMUSG00000031827	372	328	588	17523	15012	14524	12025	14248	18272	12438	15206	16345	16164	12373	16951
ENSMUSG00000028745	10525	8681	10754	14202	13351	12431	11795	12634	14097	12036	12473	12670	13106	12215	13411
ENSMUSG00000020048	10522	6908	7211	13325	15512	11721	14550	11947	11670	15611	14697	12386	14462	13299	11163
ENSMUSG00000029713	5926	5199	6124	16630	14866	13944	12802	12339	14247	8800	9260	14701	14500	12933	13525
ENSMUSG00000028108	6353	6060	6650	14105	16129	15475	16827	13592	14761	4471	4655	13712	12199	14118	14293
ENSMUSG00000036427	9223	11265	9578	14846	12479	11986	11170	12125	14130	11017	11983	11419	13888	11750	11986
ENSMUSG00000021546	11759	9275	11288	12932	13226	11198	11009	10292	11867	13641	14749	12916	13416	12369	11961
ENSMUSG00000005413	311	275	355	23089	13487	16854	12076	13534	14510	10041	21208	9441	11664	11194	12908
ENSMUSG00000019370	11290	8848	10885	12837	13148	10734	13714	12666	13920	9650	9958	13485	12319	12215	12357
ENSMUSG00000001119	21154	16209	19154	11274	12103	8534	11638	9704	9094	7982	8344	13367	9163	12216	10532
ENSMUSG00000030342	14401	11860	15849	9532	12463	11652	8717	8782	11492	11998	19313	9052	17067	12783	12140
ENSMUSG00000061787	9945	9555	11989	13970	13157	11373	11404	11662	12833	13886	12394	12663	11784	11646	12025
ENSMUSG00000028195	13417	10720	10760	8652	13214	15333	11164	10120	14790	11070	9077	7409	11834	12990	10391
ENSMUSG00000023224	25962	23368	23293	11363	6837	8185	9459	9911	7314	7327	5811	11572	6807	12153	9687
ENSMUSG00000017969	22885	19273	22070	7424	11557	10038	14294	11147	11790	6129	4702	9385	8834	10517	9631
ENSMUSG00000007815	11797	8569	10850	13258	13286	11364	11575	11910	13616	11615	12407	11589	13184	12476	12624
ENSMUSG00000069833	22563	19004	22949	9881	10630	8977	10048	9665	9041	9515	9426	11116	8979	11101	10328
ENSMUSG00000022564	2805	3296	3271	20626	14332	15864	8172	9152	11774	10874	12226	14170	16565	12989	14474
ENSMUSG00000036896	678	875	934	18579	14447	11805	11276	17369	17302	15054	16549	19667	11997	9620	15793
ENSMUSG00000030403	4667	3884	4627	17409	15477	14080	10264	13014	14955	9657	10121	12414	16603	12046	14821
ENSMUSG00000037266	12001	10089	12844	14248	13885	13772	8891	9865	11157	11050	11336	10554	12898	13014	12318
ENSMUSG00000020612	16601	11126	14433	10720	11396	10489	10194	10261	10608	10983	12391	11648	11786	12656	11157
ENSMUSG00000043613	5037	4622	3584	13388	18811	15346	14165	8259	8148	18302	5868	13624	12248	16995	11276
ENSMUSG00000042286	1188	1542	1259	15329	14888	12264	13554	14689	15274	13797	15716	16682	13296	11361	12833
ENSMUSG00000037072	11243	9222	10809	12239	12674	10426	11406	11810	13100	13432	12527	12266	11438	11573	11741
ENSMUSG00000060586	1092	1009	1427	27243	14413	11753	9337	15928	19026	18774	14141	16565	10601	9452	17241
ENSMUSG00000012405	9445	8160	9672	13858	13567	11169	11427	11932	13502	13021	11819	12012	11368	11435	11906
ENSMUSG00000058715	216	233	319	19489	12981	13136	9083	14764	16768	18544	17274	14031	13461	10605	16532
ENSMUSG00000074364	15997	13100	13896	10264	11660	8809	11832	10136	10435	8324	7954	12520	10574	11471	9485
ENSMUSG00000007655	18740	14844	19075	10158	10720	5847	9670	11430	9812	10228	9762	10944	9395	10293	8407
ENSMUSG00000020241	20976	15552	18236	11166	11954	8256	11062	9447	8712	6295	6332	12075	8798	11504	9920
ENSMUSG00000020571	6153	4276	4545	13707	14791	10808	13374	11256	11667	14104	13071	12732	13772	12785	10885
ENSMUSG00000006519	2448	2037	2440	18097	13087	12310	10259	12724	15740	13922	15092	13093	14325	11411	14370
ENSMUSG00000029860	10438	9608	11107	14258	12670	12037	10858	11173	11027	5245	6243	9622	12388	11328	10678
ENSMUSG00000028063	7508	6200	8166	13053	17130	12467	13434	12102	11640	5452	4441	13403	11533	12344	11132
ENSMUSG00000033161	6168	4373	6477	13724	13371	12372	11712	10467	12737	12101	12943	11994	14908	11770	11661
ENSMUSG00000063316	8866	8122	10483	13404	12731	10045	10807	11164	12611	12835	11641	11777	11274	10928	11839
ENSMUSG00000069919	18792	15682	34208	3927	6917	5083	3016	4178	5481	1149	8345	19642	25704	10373	6335
ENSMUSG00000008683	7263	6798	8197	13938	12727	10909	11036	11279	12516	13269	12235	12634	12344	11760	11806
ENSMUSG00000062070	4128	3871	3632	13560	12497	11552	9988	11383	14108	13754	15020	10721	15556	11357	12579
ENSMUSG00000062006	7791	7921	9505	13465	12389	10923	9906	11028	11819	13227	12147	12529	11491	11423	11390
ENSMUSG00000041736	6562	7271	6885	14096	11485	10489	11451	10639	12596	11216	10843	15375	11825	11251	12097
ENSMUSG00000035530	11216	9646	11486	11319	10951	11820	11327	11339	11726	7730	9816	9762	12975	12175	10881
ENSMUSG00000040659	1848	1679	2018	16608	14127	13252	10742	13800	14030	8524	9652	14080	14674	12214	14787
ENSMUSG00000026473	8990	19151	11961	10369	8205	8255	6996	7588	7304	8758	12823	13794	11885	10811	7494
ENSMUSG00000050335	355	418	474	15255	14043	13619	10017	10641	15537	10966	13450	14285	13075	13779	15845
ENSMUSG00000030717	14077	11399	11418	8396	12615	11500	14503	10366	11973	9375	6043	11838	10348	12582	13023
ENSMUSG00000041841	9077	8809	10580	12861	11903	10414	10060	10474	11642	13119	11291	12020	10864	10798	11581
ENSMUSG00000054364	9250	10411	10387	11122	11437	11056	11624	11073	12425	4690	5159	10538	10922	12590	10161
ENSMUSG00000041697	11824	14146	11977	10281	9799	8824	10056	10030	10513	9633	9334	11052	9972	9662	9167
ENSMUSG00000031996	20861	19299	21851	7146	8560	7558	9890	8091	7880	7658	8044	10039	8319	10134	8614
ENSMUSG00000017737	70	78	74	11322	15809	15520	8720	8255	12658	13139	19214	8995	20021	13623	10433
ENSMUSG00000040488	31487	30475	34425	4383	4192	4614	5954	7682	4820	2136	2365	6320	3750	7498	5938
ENSMUSG00000031246	19536	14468	17824	8788	8985	8547	10216	9902	9796	9189	8692	10498	8894	10410	9650
ENSMUSG00000020849	7039	5690	6856	12246	12134	10575	10403	10545	11701	12402	12473	11981	12441	11483	11353
ENSMUSG00000037902	987	772	949	14482	13018	11659	9598	11870	13410	15253	17603	14195	13321	9945	13667
ENSMUSG00000029455	12055	12693	11377	9708	10265	8746	8679	9682	9192	5158	8517	11140	10967	9864	9142
ENSMUSG00000032359	7074	6521	6372	13974	11670	10922	10065	11790	13731	12932	12484	12221	10625	9862	13005
ENSMUSG00000047945	152	125	197	20316	16004	13382	7102	14546	17063	10971	10197	12001	15302	9795	13630
ENSMUSG00000031633	18723	15149	18521	8397	9329	7789	9100	9005	9336	8878	8210	9356	8460	9300	9416
ENSMUSG00000090862	7197	7130	8054	13303	11846	10001	10172	10332	11713	12603	11480	11524	11203	10370	10894
ENSMUSG00000030579	280	198	323	17134	12625	12516	8527	11227	14002	14914	16821	12035	13052	10365	14105
ENSMUSG00000014867	6506	4882	6268	12032	12513	10688	10852	9569	10612	12270	12417	12129	12317	11055	10589
ENSMUSG00000022285	10730	7868	10115	11182	10951	10156	9739	10137	11341	10636	11159	10498	11701	11134	10073
ENSMUSG00000021218	7265	6421	7308	12117	11575	10544	9233	9530	10995	12630	12967	11178	11733	11296	11452
ENSMUSG00000027642	10453	8571	9414	10514	11018	9247	11136	9364	10329	11191	10008	11438	11147	11136	10035
ENSMUSG00000032135	23357	17424	24657	5335	7327	5668	7859	8379	7210	5083	6282	8387	8235	8480	6303
ENSMUSG00000001128	414	344	666	14755	12828	12019	10781	13679	15866	12402	11545	13142	12747	10991	13145
ENSMUSG00000022817	14138	12086	13185	7748	10224	9839	11763	8192	9247	6460	7644	10901	9986	10314	10316
ENSMUSG00000007041	4514	3423	3970	13594	12879	10986	10318	10997	13178	12298	11782	11903	11780	11072	12692
ENSMUSG00000001870	27435	18793	24917	4961	7998	6713	11293	8059	8002	5646	5410	8065	6969	9710	7790
ENSMUSG00000026981	3	0	1	13852	15340	16672	6240	7432	12848	13617	10232	12235	17123	13889	15201
ENSMUSG00000021109	3510	2462	3140	10767	13557	11753	9556	9579	11195	15060	12465	11721	12543	12420	11867
ENSMUSG00000079477	8728	7172	8712	12132	10546	10407	8746	9454	10567	10815	12302	10879	11343	10939	11044
ENSMUSG00000017781	5092	4183	5269	13517	11885	11381	10267	10299	12515	11065	11680	11226	12083	11000	12160
ENSMUSG00000041571	13687	12204	15214	9697	8946	8213	10517	9242	9614	8294	8198	11574	8415	8573	9562
ENSMUSG00000039001	8262	8330	10063	12214	9685	8299	9808	9221	9464	11666	10182	10831	10717	10366	10821
ENSMUSG00000030536	7390	5446	7313	11108	11342	11078	10362	9065	10839	11711	12155	11518	11305	10750	11247
ENSMUSG00000061983	6254	5991	8645	10540	10151	9650	10129	8366	12018	12437	9672	13077	9977	12262	9284
ENSMUSG00000057863	7359	7894	9054	12173	10905	9475	9025	9290	10272	11203	9265	11409	9839	10030	10681
ENSMUSG00000052681	4555	3483	4576	12078	11303	10766	8747	10269	12041	11956	13922	11498	11922	10316	11778
ENSMUSG00000008475	3332	2773	3913	13293	11134	10252	8709	10281	12229	12630	13667	11978	12026	10180	11997
ENSMUSG00000029064	7436	5858	7444	11091	10606	9554	9284	9907	11068	10918	11186	11041	11145	10513	10712
ENSMUSG00000060591	5770	4684	5581	13668	11197	10736	9462	9966	10148	12826	10608	11167	11263	10558	10816
ENSMUSG00000052837	434	224	236	14130	16679	15615	8606	8598	12015	3983	3812	13757	15600	10867	14419
ENSMUSG00000020460	3643	3772	8117	13165	14589	10295	9477	8818	9706	15699	11014	8318	12843	7328	6911
ENSMUSG00000056054	61	33	3	16753	9774	11555	7288	5807	8742	13039	21476	8284	19822	11850	10696
ENSMUSG00000048126	15553	10578	14068	9371	12334	7225	11478	8561	8212	8197	7624	10720	9403	10231	8972
ENSMUSG00000040998	30589	24072	33036	3512	5451	5578	9356	7225	8020	3848	2998	5634	5524	7013	5667
ENSMUSG00000028367	5356	4153	5478	13551	11478	10218	9156	9824	12004	12017	12562	9910	11918	10305	10980
ENSMUSG00000005087	1014	672	971	11315	13299	12801	9221	9625	12250	14615	14060	10316	13686	12894	12152
ENSMUSG00000002233	9264	7293	8939	9131	11411	9785	11688	9715	11155	9130	7817	10478	10420	10575	9968
ENSMUSG00000022836	28584	22464	28583	4197	5056	5729	7687	6591	5861	4109	4489	7085	5264	8092	6350
ENSMUSG00000036908	636	570	692	17152	11994	10709	7813	12715	13527	12040	12389	14897	10782	8453	13103
ENSMUSG00000005103	9370	7010	9404	9396	9833	8867	9570	9428	10150	10280	10707	10554	10818	10093	9592
ENSMUSG00000030057	11926	10834	12274	9258	9879	8603	8008	7815	9275	9840	9596	9612	8961	9426	9258
ENSMUSG00000038991	9169	6719	8621	9823	10926	9559	10653	9261	11012	10378	8257	10877	10423	10033	9348
ENSMUSG00000020029	18190	14166	17612	7466	8479	8538	9658	7150	8096	7264	7134	8561	7926	9502	7916
ENSMUSG00000018965	6525	4606	6429	10198	10934	9490	10503	10203	10504	10207	12641	9500	12412	10935	9939
ENSMUSG00000000346	7579	6474	7324	11756	9433	9397	7779	8684	10263	10364	12838	10500	11005	9179	10637
ENSMUSG00000025232	6372	5355	5808	11267	9965	8712	9767	10098	10681	10400	12923	11934	10367	9435	10284
ENSMUSG00000009013	14252	9400	13636	8896	9462	8090	11152	10831	10591	8262	8212	7249	8576	9477	8034
ENSMUSG00000025647	5305	4055	4773	11814	10090	9678	8286	9036	10570	10567	10866	14500	9989	9924	12312
ENSMUSG00000031451	14360	12139	14122	9777	7641	8697	6837	7174	5854	4082	4192	11851	6194	10164	8339
ENSMUSG00000016319	5655	4761	5756	11397	10678	8989	8485	10046	11466	11177	10896	10242	10095	9554	10049
ENSMUSG00000024659	9185	6762	9046	9532	10330	8499	10646	9872	10874	10339	10425	9293	9615	10393	10176
ENSMUSG00000021134	12993	11143	13928	9832	8974	8357	5824	6220	7261	9084	10042	9787	8810	8537	9634
ENSMUSG00000009687	1612	1309	1616	13627	11620	12091	9362	8751	11588	11614	11077	10994	12248	11610	12041
ENSMUSG00000078578	7640	6586	7464	11259	10270	9545	8884	10278	10836	11093	10084	9379	9579	9532	9938
ENSMUSG00000068566	14269	10154	13189	8448	9849	7898	8408	7952	7383	8855	9173	8645	9822	9916	8733
ENSMUSG00000001847	7450	5904	7275	10253	10116	8918	9297	9501	10587	10261	10226	10208	10703	10043	10273
ENSMUSG00000021877	9245	6822	8209	10096	11012	9091	9557	8870	9701	10057	9618	9928	9492	9982	9284
ENSMUSG00000062997	7396	6791	8101	11450	10381	9176	8653	9614	10384	10293	10046	10410	9661	9441	9320
ENSMUSG00000006221	9353	9800	11285	8031	10455	10971	15037	9568	10552	2868	2942	7186	8542	9351	9072
ENSMUSG00000057113	5512	4688	5698	11364	11127	9250	8326	8289	10265	12398	12141	9331	11202	9838	9781
ENSMUSG00000070493	9519	9062	8784	9050	8781	7773	8557	7963	8359	8278	8654	10339	9099	8830	8113
ENSMUSG00000061315	8539	8276	9141	10316	9798	8699	8243	8836	9586	10014	9465	9294	9098	9230	9036
ENSMUSG00000040385	5945	5179	5720	11325	9954	8934	8861	9860	11216	9569	9536	10560	9980	9111	9824
ENSMUSG00000072235	8038	4475	5824	10709	10285	7847	9586	9270	10004	10306	9628	10780	10687	10057	9342
ENSMUSG00000000290	258	136	411	13844	10988	11331	6962	8451	12205	12787	14855	9153	13079	10016	12795
ENSMUSG00000025503	4416	7709	4182	11587	8911	8554	7572	7577	9593	8733	13069	10075	11572	8540	8762
ENSMUSG00000002602	13859	10949	13839	7156	8993	7870	8960	8050	8651	8188	6980	10506	7027	9248	9417
ENSMUSG00000019173	5068	4413	4998	12662	10395	9016	8309	10404	11775	9074	9291	11225	9529	8815	10367
ENSMUSG00000029430	4542	3815	4465	11237	11690	9200	9701	9076	10548	11445	10944	9736	10905	9934	9228
ENSMUSG00000018340	12589	10912	13879	8317	8640	7233	8435	7909	8419	6684	6200	9488	8443	8396	7608
ENSMUSG00000042485	16111	12772	15129	5765	8321	7403	12129	9653	9400	6501	4949	8145	6375	8936	8563
ENSMUSG00000046434	7774	5837	7948	10199	10485	8304	7794	7870	9231	10740	10358	9860	9895	9293	10060
ENSMUSG00000027422	6323	5336	6164	11346	11372	9924	9094	8485	9463	7736	6492	11303	9609	9745	10041
ENSMUSG00000017009	5016	4054	5174	9790	9894	10885	13059	9024	10400	9471	6836	10243	9449	11322	8879
ENSMUSG00000106106	6142	4740	6651	8597	8452	9180	9378	8062	8836	8144	9767	11933	11275	8373	10315
ENSMUSG00000018171	2362	1662	2032	12180	12573	11935	8691	8430	10527	11959	10069	9781	10670	10113	11108
ENSMUSG00000048758	5732	5591	6515	11609	10525	8852	8564	8989	9920	9862	8803	10280	9583	9322	9360
ENSMUSG00000022565	4913	3755	5020	10164	11568	10065	11608	9673	9788	7083	5986	10249	10137	10458	9674
ENSMUSG00000034088	7661	5630	7540	9331	10464	9142	9328	7991	8704	9329	9018	9952	9888	9500	8643
ENSMUSG00000058600	7355	8828	10303	8659	7836	6645	9756	7435	11476	7543	7701	9013	7162	8755	10142
ENSMUSG00000017774	11162	8668	10737	7924	9136	8142	11071	9007	9129	6896	6313	8676	8277	9038	8562
ENSMUSG00000069662	1280	1183	1742	11797	11411	11064	7195	8407	10269	10525	11453	12523	11262	9085	11604
ENSMUSG00000028478	4904	4251	4924	11135	10538	9022	8506	9550	11035	9602	10243	10549	9679	9138	9785
ENSMUSG00000021390	38788	27103	29091	3134	3085	3100	3843	5497	3575	2206	3467	4082	2833	6414	4508
ENSMUSG00000006205	17537	13842	16446	5626	8589	6283	10786	8148	7657	5029	4671	8706	6582	8238	7813
ENSMUSG00000032336	15444	11132	14654	7582	8099	7179	7724	7695	8432	7728	9272	7438	8423	8270	7948
ENSMUSG00000038467	6040	4956	5785	10892	9762	9618	8281	8392	9843	7795	7716	12261	9082	8670	10489
ENSMUSG00000025153	1610	40740	1770	3100	4003	2960	2046	2010	1925	2970	4344	11166	2300	3389	1769
ENSMUSG00000030409	10429	9484	11544	6173	8012	8153	10525	8785	8595	1606	1525	8532	6899	8802	7553
ENSMUSG00000052911	11444	10857	12786	6264	8617	7770	10247	8254	7517	2739	2401	8823	6681	9103	8153
ENSMUSG00000026223	7581	6503	7779	9427	9952	8766	9786	8719	9476	7345	7530	10006	8571	8272	8739
ENSMUSG00000039630	7245	5610	7030	10192	10286	8811	8191	8067	8723	9926	9500	8951	10057	9242	8556
ENSMUSG00000020368	6958	5242	6205	9407	10533	8416	9443	8585	9185	10323	10282	9122	9862	8992	8246
ENSMUSG00000047126	8848	6030	8129	9201	9326	8060	8078	8587	9092	10547	10232	9862	8639	8654	8611
ENSMUSG00000060636	7200	6804	8577	10375	9524	8211	7762	8402	9114	9996	9138	9166	8815	8551	9411
ENSMUSG00000000957	1384	998	1264	10766	10204	9314	8905	8588	9651	7560	8400	12287	12784	9476	11358
ENSMUSG00000027204	8491	6015	7115	9329	10429	8640	9080	6703	7660	9928	8254	10893	8544	9802	8929
ENSMUSG00000021486	4006	3282	3819	11558	10200	9191	9252	9559	11234	8818	8674	9861	10611	9160	9378
ENSMUSG00000031930	19988	11789	15244	5025	6934	6976	10773	6780	6589	4562	4073	7933	6321	7078	7202
ENSMUSG00000086596	26619	21288	30551	2587	4941	4688	8220	6082	6440	3582	3387	5201	4641	6144	4994
ENSMUSG00000090733	5104	5888	6828	11312	7985	7646	7483	7643	8378	11859	9340	10471	8812	9917	10175
ENSMUSG00000027828	7355	5536	6643	9407	10281	8685	8723	7746	8716	10583	10256	9122	9583	8782	8339
ENSMUSG00000037706	14951	11583	14125	6447	8381	5978	8787	8065	7845	7100	6988	8505	7268	8185	7034
ENSMUSG00000051695	5376	4540	5165	11422	10865	8892	8876	9959	11256	6937	6547	8940	9457	9355	9028
ENSMUSG00000028757	8695	6156	7165	8895	9838	8046	9661	8581	9801	8715	7619	9386	8648	9065	8543
ENSMUSG00000028961	1620	5314	1494	12464	10260	9530	7212	7473	9827	9534	12479	8794	11403	9135	9240
ENSMUSG00000006932	13045	11003	13197	7466	8222	6723	7553	6873	7116	7907	8507	8240	8210	8022	7510
ENSMUSG00000021025	1904	2766	3590	11605	11324	11206	6486	7915	11750	10493	10287	7607	12162	9861	10131
ENSMUSG00000064080	2420	2673	2720	11163	11294	8933	10131	8694	9223	10939	8913	11051	10879	9102	8943
ENSMUSG00000045983	7363	6324	7061	8694	9525	8188	8677	7521	8503	8352	8438	9260	9590	8654	8389
ENSMUSG00000021493	10799	9450	11172	6826	9514	8733	8455	7313	7923	3950	4333	7671	7910	8783	7806
ENSMUSG00000006360	13557	9435	11887	7422	7704	6335	8414	9015	8067	7769	7391	10031	5980	8513	8563
ENSMUSG00000056737	1581	1439	1813	11405	10254	9820	8079	9354	11731	9495	9519	11035	10034	9787	11816
ENSMUSG00000022841	7549	5724	7409	8891	9060	8031	8609	8581	9111	8195	9437	9466	9704	8307	8148
ENSMUSG00000006818	2811	3150	2652	13738	9425	8148	5545	10063	11301	11261	8676	7987	10416	8402	9167
ENSMUSG00000032412	7714	5797	7874	9262	9309	8533	8000	8215	9328	9407	8697	8383	8327	8788	9024
ENSMUSG00000007836	4153	3727	4236	10922	12307	10361	8490	8854	10581	4727	4505	8903	9706	8008	9850
ENSMUSG00000027763	21346	14556	19546	5495	6169	5220	7215	6822	6104	5793	6729	6351	5839	7571	6951
ENSMUSG00000019132	5289	4634	5550	9383	9305	8759	7902	8064	9184	10038	10496	10463	8691	8766	10020
ENSMUSG00000026074	2863	2405	2997	8615	10591	10170	8224	6884	9360	10268	9197	9208	10911	10503	9422
ENSMUSG00000036371	6785	5708	6505	9311	9544	7903	7839	7928	9046	9549	9439	8787	9000	8443	8310
ENSMUSG00000055302	8586	6764	8253	8134	9327	7846	8115	7386	8026	7937	8234	8692	8791	8494	8363
ENSMUSG00000021248	7373	5694	6704	9269	9064	7738	7966	7998	9156	9701	9406	8988	8329	8603	8642
ENSMUSG00000032334	5264	4727	5411	9591	12843	9990	11430	7700	8429	3502	2857	9967	7984	8691	8119
ENSMUSG00000022840	24222	21840	26502	3717	4057	4515	5704	5229	4209	2035	2807	4807	3713	5982	4394
ENSMUSG00000057322	5357	5076	6206	9862	9349	7966	7462	7439	8704	10310	9025	10065	8526	8704	9443
ENSMUSG00000058427	0	0	6	10744	13846	16739	4395	4932	12120	11629	8438	5548	13657	12529	10437
ENSMUSG00000022884	14054	10928	13446	6688	7473	6937	7065	6663	6529	6856	7822	7249	7253	7954	7124
ENSMUSG00000007850	11717	8945	11526	7258	8448	7405	7354	6599	6848	8398	8835	7311	8014	7967	7583
ENSMUSG00000020358	5723	4267	5178	9206	10183	8309	8561	8143	9483	8168	8283	8821	10001	8628	8713
ENSMUSG00000026822	128	86	42	14730	11816	12696	13555	6293	11488	8305	4971	6325	14538	8975	6782
ENSMUSG00000024940	11278	10113	11410	6237	8362	7653	10223	6934	7139	4490	3698	9334	7364	8322	7148
ENSMUSG00000003380	12184	11164	12553	7342	6915	7174	8162	6965	7478	6551	6874	7186	7452	7670	7244
ENSMUSG00000026796	4588	4099	5013	8482	9977	9378	8976	7563	8763	6487	5984	9915	9781	9798	9953
ENSMUSG00000024048	6897	5093	5775	8799	9385	8167	8726	8717	10176	9098	8260	8310	8803	8339	8767
ENSMUSG00000030824	7553	6006	7137	8675	9498	8358	9638	8029	8356	5038	4448	9436	8145	9008	8285
ENSMUSG00000029781	14997	11208	13946	6305	7164	6205	7455	5832	5899	6609	6764	8684	7232	8255	6845
ENSMUSG00000046841	3070	2043	2620	9807	11698	9241	10405	7306	8736	8487	7415	9889	10839	9473	8198
ENSMUSG00000027639	1705	1442	1537	19542	7793	8916	5242	11003	11078	9675	8063	14136	7169	7055	12315
ENSMUSG00000055065	10231	7878	9908	8154	8487	7879	7262	6550	6597	7129	7881	8114	8341	7921	7587
ENSMUSG00000054452	4782	4787	5461	9103	10219	8607	9095	9448	9637	3212	3504	8901	8204	8174	8411
ENSMUSG00000021957	3214	14813	2982	9297	8738	6846	6208	6435	8107	6204	6576	8680	7560	6784	7047
ENSMUSG00000035885	7309	8667	7296	8614	7321	6630	6901	7346	7944	8264	7968	8935	7515	7397	7142
ENSMUSG00000025283	4539	4591	5701	9043	8321	9448	7060	7361	8733	8904	10262	9363	9590	8086	9791
ENSMUSG00000040170	30903	26728	31119	4858	2770	3806	3594	4233	3603	1567	2772	3558	2411	5795	4665
ENSMUSG00000038400	11927	10633	11281	5491	8344	8042	9006	6484	7276	3986	3835	7381	7922	8045	7050
ENSMUSG00000031586	20202	18115	21802	4454	5641	5874	6501	5830	5711	2712	2605	4788	4514	6192	5467
ENSMUSG00000040731	6900	6041	7130	8887	8805	7569	7634	6880	7614	7878	8215	8866	8718	8203	8096
ENSMUSG00000025150	18556	14031	17336	5244	6981	5581	9402	6505	6573	4792	3539	7387	4855	7323	6376
ENSMUSG00000026234	6567	5527	6931	8916	9456	7967	6582	6797	7797	9483	9191	8703	8885	8132	8359
ENSMUSG00000028843	1916	1598	1899	12442	8681	8593	8626	9272	10812	8304	11007	8734	10760	8320	9188
ENSMUSG00000021186	20408	14748	16004	3926	6246	4752	8942	7197	6716	4818	5473	7208	5561	7232	5902
ENSMUSG00000025510	11548	9136	11029	6313	7528	6336	8658	7693	7975	6290	5927	7853	7207	7978	7293
ENSMUSG00000056501	190	371	246	10615	13280	14377	7793	7854	9893	1971	2361	8207	13699	10967	11395
ENSMUSG00000007872	14031	7617	8313	6316	7728	6921	12337	8477	10078	5955	4227	7680	6067	7695	6608
ENSMUSG00000028859	23	15	38	12942	10889	12678	6307	5262	7599	7795	11625	7358	13990	9139	9415
ENSMUSG00000030795	8721	7150	8654	8284	8329	7014	5650	5798	7516	8150	9042	9328	8163	7352	8834
ENSMUSG00000033306	17350	12686	18236	4982	6743	5777	7845	6456	6406	5671	5069	6558	6013	7184	6240
ENSMUSG00000067288	4419	4645	5559	10368	9132	7034	7009	7516	8477	9798	8621	9225	8279	8375	8946
ENSMUSG00000037966	1901	1802	2288	12802	9793	9270	6640	9742	11025	8463	10070	8477	9694	7587	9308
ENSMUSG00000033684	8410	6775	8952	6523	8397	7920	10387	7337	8046	5998	5011	8202	8568	8283	7808
ENSMUSG00000029467	13092	10504	14084	5945	7187	6505	7564	7358	6852	6441	6124	6271	6529	7452	5981
ENSMUSG00000042613	16388	13373	17612	5833	5686	6245	7187	6044	5875	4117	4846	5991	5968	6792	6132
ENSMUSG00000024772	1815	1678	1797	12180	10496	9552	7364	9054	10237	6900	6831	8242	10928	8029	8374
ENSMUSG00000002111	126	122	146	13401	10699	10052	7058	9349	11311	6580	7323	9855	10324	7732	10873
ENSMUSG00000020152	3706	2997	3673	9411	8527	8285	7010	7786	8952	9919	10669	9302	9267	8394	9353
ENSMUSG00000030934	14608	10523	14036	6040	6713	6184	7113	6366	6094	5784	6086	6952	6471	7678	6121
ENSMUSG00000028936	6947	6542	7679	8641	8400	7169	7032	7449	8057	8367	8296	8137	8249	7730	7517
ENSMUSG00000024190	7045	7047	6010	7322	7116	10665	5001	5226	8540	6648	7627	6922	7946	10746	10330
ENSMUSG00000030120	6249	5581	6537	8572	9300	7644	8046	8070	8426	5141	5235	8256	7757	7697	8055
ENSMUSG00000021270	6379	4552	5555	7307	8815	7044	9785	9737	7935	8510	8090	7434	8359	8674	6768
ENSMUSG00000016534	5702	4856	5484	9206	8140	7769	6412	7231	8371	9579	10140	9526	7512	7690	8686
ENSMUSG00000022010	14930	12323	16341	5098	5108	4689	5252	5728	4547	4172	12546	6372	9913	5986	5093
ENSMUSG00000034707	7007	5581	6405	9405	7440	7260	6779	8011	8583	8383	8868	9071	7357	7323	8496
ENSMUSG00000027808	4605	3615	4579	9884	8750	8314	7389	7934	8212	9315	9895	8393	8998	7969	7586
ENSMUSG00000004665	5986	4462	5384	8579	9151	8424	8981	8325	8861	4130	4267	8282	8416	7623	8231
ENSMUSG00000075706	6327	8810	6695	7389	7080	6521	6932	6523	7065	5917	8376	7938	8297	7046	6928
ENSMUSG00000029718	11405	9119	7719	8897	7907	6215	6828	6282	5923	6240	5637	9589	6153	8650	7375
ENSMUSG00000020149	8004	6266	7201	8259	8256	7117	7287	7324	7991	7934	8458	7766	7799	7953	7575
ENSMUSG00000031838	1682	1549	1853	13138	9233	8268	7675	8603	10660	10085	9407	8147	8775	7723	9642
ENSMUSG00000019087	7633	6087	7061	8200	7561	7272	6975	6851	7805	8115	9099	7632	8495	8009	8010
ENSMUSG00000001924	6731	5165	6492	8692	8612	7125	7507	7216	8042	8308	7870	8334	8233	7814	7838
ENSMUSG00000025151	8766	6791	8879	7624	8665	7068	7659	5661	6237	6347	6310	8555	7943	7520	6639
ENSMUSG00000029070	10259	8983	9962	6287	7013	6785	10237	6341	7428	5381	4808	7860	6446	7943	7031
ENSMUSG00000024835	2998	2804	3086	10949	8958	7496	6729	8527	9389	7062	7809	9782	8392	7139	9038
ENSMUSG00000028776	14056	10690	13910	5263	6053	4971	8975	8086	6111	3817	3283	7337	5022	6664	5846
ENSMUSG00000024740	7050	5507	6674	7638	8289	6923	7438	6654	7336	7956	8107	8649	8228	7622	7203
ENSMUSG00000060743	7996	6345	8317	9084	7721	6860	6457	7505	9099	7780	8762	7023	7283	6727	7833
ENSMUSG00000028452	6460	5199	6122	7839	7772	7618	7152	6380	7948	7688	8874	7821	8213	7280	7856
ENSMUSG00000016918	6626	4624	6145	5890	9846	7717	10965	7780	8312	7830	5873	7198	7979	9324	8239
ENSMUSG00000026553	8748	6556	8281	7538	7942	6957	6810	6625	6972	7592	7824	7484	7745	7721	6859
ENSMUSG00000021660	5517	4945	5851	9022	8294	6998	7502	7237	8289	8533	8315	8036	8293	7407	7665
ENSMUSG00000005873	8902	7550	8919	7169	7552	6285	7429	6530	7245	7440	7315	7604	6984	7251	7034
ENSMUSG00000038387	16768	14736	17055	5029	5227	4973	7334	6654	6009	3954	3810	5618	4919	6122	5644
ENSMUSG00000030341	3730	3338	3724	10565	8675	8181	6975	7583	8236	7568	7031	9724	7786	7901	7792
ENSMUSG00000011752	3778	3180	3546	8643	8378	7558	6320	7669	9108	8312	9270	7261	9172	7671	7729
ENSMUSG00000031422	7692	5202	6779	7526	8705	7027	7116	6802	7373	8401	8225	7766	7885	7881	7103
ENSMUSG00000015165	7434	5549	7122	8248	8279	6882	7179	6514	7922	7078	7019	7827	7614	7355	7470
ENSMUSG00000033379	4622	4019	5137	9019	8259	8126	7557	7168	8034	7621	9029	7562	8615	7524	8020
ENSMUSG00000029373	387	425	500	6676	7384	9386	5812	5730	8747	9480	17074	7388	12767	8350	7217
ENSMUSG00000029309	18125	14136	16340	4199	3960	3772	5360	8136	4618	3197	4263	7398	3172	7785	4404
ENSMUSG00000029465	3364	2789	3199	9647	8157	7835	6921	7777	9160	8725	9248	8484	8719	7827	8403
ENSMUSG00000042436	28235	24908	25547	3083	3955	2793	5066	4329	2807	2221	2693	4807	2460	4681	3497
ENSMUSG00000006356	9826	8914	9724	6312	7319	6126	9042	7888	7882	5412	4431	7111	6312	7420	6305
ENSMUSG00000001729	3585	3300	3833	9514	9689	8561	7423	7338	8376	4962	4846	8318	8996	7646	7855
ENSMUSG00000021996	3590	3004	3574	10297	8559	7886	6032	6809	8933	9249	9821	6813	9130	7891	8071
ENSMUSG00000020484	4116	3472	4082	8353	8775	7865	7895	7219	7593	8316	7530	7801	8873	8710	6537
ENSMUSG00000059498	253	230	254	12494	9788	9688	5732	7653	9460	10866	10026	7766	9182	8909	9573
ENSMUSG00000029390	5641	4806	5395	7885	8398	7008	7321	6354	7121	8477	8643	8033	8172	7305	7058
ENSMUSG00000026656	233	195	345	12149	9915	9389	5217	6668	8690	12446	11259	8090	8977	8417	10230
ENSMUSG00000050953	6329	4367	4914	4567	9954	8276	8642	7564	7859	8503	5399	7066	8411	7969	8110
ENSMUSG00000053931	12752	9345	13976	6530	6818	5758	7307	6422	5934	5927	5673	6008	5541	6415	5497
ENSMUSG00000022500	1103	1052	1138	9323	9397	8557	6023	6581	8610	9383	10001	8516	9882	8146	8692
ENSMUSG00000025016	7072	5828	6998	7078	7622	6682	7064	6558	7088	7970	8413	7184	8240	7520	6805
ENSMUSG00000001472	7028	6080	7374	7729	7288	7150	6799	6352	6879	6220	6366	8234	7338	7128	7321
ENSMUSG00000043079	11629	8460	9883	5487	6671	5800	9291	6881	6169	4773	4181	6928	6078	6745	6814
ENSMUSG00000075602	6333	4708	5458	10741	5958	4628	6617	7901	7644	8037	4505	13719	4001	8462	7929
ENSMUSG00000032479	9508	7718	9810	6906	6816	5985	7170	6737	6622	5865	5827	7402	6772	7318	6836
ENSMUSG00000021091	1921	1439	1402	10054	4963	7047	5988	5664	3701	5376	3585	12600	8858	11785	6859
ENSMUSG00000040212	5407	4062	5196	8204	8066	6944	7782	7982	8835	8258	7276	7980	7070	7858	8102
ENSMUSG00000014956	14871	10895	13942	5232	5842	5243	5946	5803	5569	5175	6249	5597	6193	6537	5273
ENSMUSG00000024308	3263	3561	3496	13070	6976	7619	6029	8291	8546	6125	4330	11621	5969	6460	9550
ENSMUSG00000029163	3376	2835	3344	8222	9993	8538	9034	6742	7629	3682	3064	9437	7735	8104	7981
ENSMUSG00000036275	9642	7136	9013	6327	7216	6393	6594	6113	6486	6757	6556	7441	6700	7413	6757
ENSMUSG00000048332	15169	11521	15196	4153	5609	5422	7547	5687	6100	4665	4089	6435	4832	6879	5834
ENSMUSG00000075705	5467	4224	5504	9889	7043	8050	6277	5704	7484	6396	9213	7556	8254	6951	7643
ENSMUSG00000079641	4824	4515	5420	8464	7855	6656	6340	6940	7657	8976	7675	8214	6917	7284	7734
ENSMUSG00000001473	2138	1256	1678	8627	9835	7881	7632	7176	9097	7589	6395	8509	8808	8152	7886
ENSMUSG00000015733	4867	3725	4818	8771	7224	6804	5704	7263	7962	8850	9163	8826	7139	6702	8370
ENSMUSG00000030786	143	101	307	9930	8744	9284	5522	7260	9657	10814	10174	6937	9879	7736	9311
ENSMUSG00000021427	5816	4288	5427	7500	8389	7027	6937	5695	6726	8527	8532	7514	7781	7342	6845
ENSMUSG00000044786	4595	4191	3613	8465	7011	7968	4974	6862	9045	7036	6718	9806	7869	7529	9370
ENSMUSG00000053113	127	93	131	11594	11892	11195	4894	6506	8159	5290	3355	8729	10707	8206	8843
ENSMUSG00000029426	7250	7945	8767	6905	6677	6832	6028	5537	6304	6144	7600	7288	6849	7069	6831
ENSMUSG00000028599	300	351	353	10294	8531	8849	4982	6731	8925	9270	10520	8239	10475	7082	9141
ENSMUSG00000051391	3350	4092	3408	7573	7705	7001	6804	6789	7249	7565	8318	7569	8012	7336	6717
ENSMUSG00000025743	1391	1333	1604	8263	7686	7608	7149	7935	9287	6280	5843	14370	6451	6560	9659
ENSMUSG00000023913	163	211	165	13657	8213	7922	4731	8502	9753	10306	12232	5579	9118	6658	9546
ENSMUSG00000018774	189	162	232	9810	8591	7122	5874	7897	10252	9188	11457	9129	7246	6854	9344
ENSMUSG00000025161	615	493	671	8119	9057	9072	5799	6348	8687	7665	8162	7052	11183	8094	9082
ENSMUSG00000024576	8626	6626	8096	6701	6953	6285	6345	5868	6316	7045	6946	6930	6853	7052	6484
ENSMUSG00000036752	5405	3539	4063	7372	8438	5757	7798	7486	8631	7658	6450	7361	7966	7852	6695
ENSMUSG00000074884	8611	6104	8046	6438	6628	6213	8241	6627	7291	6520	6747	6917	6815	6168	6630
ENSMUSG00000021910	6316	5256	6282	7893	8211	7333	6783	6297	6468	5084	5508	7745	7236	6818	6854
ENSMUSG00000030144	19	11	42	10529	8758	8923	4760	6511	8406	11031	11465	6193	10336	8520	9006
ENSMUSG00000007564	7328	6133	7374	7144	6865	6247	6349	5975	6875	6177	6812	7371	7170	6764	6536
ENSMUSG00000022462	8899	5634	8722	6109	7607	7311	6170	6028	7201	7800	6622	5342	7338	7784	6099
ENSMUSG00000003072	5730	6218	6187	7507	6839	5981	6532	6578	7330	6058	5688	7448	6464	6511	6408
ENSMUSG00000029371	0	0	1	8527	13605	7976	6276	3610	7306	14611	7598	6577	10063	8466	5747
ENSMUSG00000058546	6474	5647	6811	7996	7283	5953	6201	7000	7695	7583	6558	7081	6584	6885	6555
ENSMUSG00000046223	380	329	473	7766	10419	11153	5941	5248	8210	8117	6091	6580	10668	10545	9311
ENSMUSG00000068823	8371	7175	8516	6588	6782	5929	5598	5832	6464	6880	7085	6733	6704	6518	6608
ENSMUSG00000005054	2091	1608	1914	9568	7335	7825	5913	7034	9094	8528	9345	7171	8199	7957	8786
ENSMUSG00000020120	227	216	260	9575	8369	8904	4475	5651	8487	9768	11909	7203	11375	7737	9286
ENSMUSG00000005417	7320	6102	7922	6048	7178	6474	7663	5839	6781	5801	5320	6938	6981	7289	6326
ENSMUSG00000067780	11553	7836	10553	4414	7364	6661	7017	5032	5376	6022	4154	7110	4974	7387	6995
ENSMUSG00000073982	1383	1032	1233	10422	8385	8093	6350	7595	8866	7114	7882	7930	9209	7281	8194
ENSMUSG00000028788	7198	6218	7178	6759	6908	6032	6247	6458	7118	6786	7456	7053	6980	6880	7083
ENSMUSG00000031029	5807	5712	6398	8445	7176	6401	6422	7239	8383	5256	5065	7159	7015	6950	7444
ENSMUSG00000016528	2107	1942	2169	9556	8449	7888	5949	6996	8244	6402	5920	8370	8702	7039	8299
ENSMUSG00000021756	7679	6832	8109	6781	6319	6091	7197	5271	5787	7025	5719	8135	5590	6587	5848
ENSMUSG00000021948	3658	2620	2915	8299	8464	7577	5758	6584	8013	8266	8322	7143	8495	7199	7769
ENSMUSG00000026385	3502	8640	3628	5765	6158	4932	5125	4657	5114	6527	5794	9672	6073	6111	4646
ENSMUSG00000000753	16801	17418	14004	5861	5140	3952	3936	4819	3815	4323	4375	5920	3596	5832	4543
ENSMUSG00000078429	10721	8029	10196	6135	6196	5637	5962	5420	5510	5361	5513	6982	6015	6478	6226
ENSMUSG00000024012	5717	5711	5770	7257	6968	5764	6469	5908	6654	5423	5592	8122	7078	6642	6618
ENSMUSG00000030062	4839	3436	4602	7338	8088	6490	7276	6120	6486	7731	7799	7231	7775	7308	6611
ENSMUSG00000042524	11630	12516	13933	5237	5168	5379	6167	4861	4973	3418	3652	5434	5091	5772	4994
ENSMUSG00000079435	5116	4873	5875	7747	7287	6208	6105	6055	6670	7780	7247	7417	6839	6871	6589
ENSMUSG00000049130	108	106	115	8996	8282	8410	6214	6619	9421	9125	11295	7826	8405	6665	8279
ENSMUSG00000022126	0	0	0	15009	7769	8333	2501	10225	11414	10088	7564	7904	7173	4910	12505
ENSMUSG00000041959	5068	3860	4020	8162	7630	6050	6187	6358	6832	7106	8069	7735	7681	7200	7156
ENSMUSG00000027404	6234	5494	6755	7475	7314	6295	6718	6212	7386	6316	6389	7023	6751	6157	6483
ENSMUSG00000001555	4335	3133	4265	7248	8243	7104	7670	5589	6600	5769	5530	7963	8055	7239	6457
ENSMUSG00000001750	924	979	1073	10165	8669	8359	6144	7069	7856	6047	6419	9494	8108	6899	8672
ENSMUSG00000059430	13322	9502	13193	5362	5955	5581	6511	7608	6980	3675	4042	4710	4853	5444	4479
ENSMUSG00000037095	489	785	695	11278	7139	5962	5473	2174	2934	4603	3604	12709	14199	7742	3223
ENSMUSG00000029810	3054	2653	3145	9337	5955	6263	7533	8241	7864	9096	7129	8523	7086	6136	6794
ENSMUSG00000042406	5081	4295	5431	6956	7519	7273	5891	5804	6726	6821	6842	6140	7854	7231	6865
ENSMUSG00000033307	2361	1838	2210	8400	7491	6892	6466	6626	8459	7607	8164	6506	9312	7298	7109
ENSMUSG00000020315	14085	12371	13468	4768	5038	3961	4779	4785	4433	4585	5163	5823	4524	5739	4443
ENSMUSG00000019179	4554	4979	4622	6796	7091	6338	5852	5817	6826	6557	6506	6716	6449	6430	6085
ENSMUSG00000068267	4365	4562	4847	7583	8267	6956	6395	6261	6750	2904	2693	8093	6326	6295	6998
ENSMUSG00000022661	16132	10797	14177	3608	4667	4946	6330	4443	5185	4281	3005	5607	4330	6340	5391
ENSMUSG00000030748	253	268	258	9801	9274	8197	6620	5624	6747	8084	6046	9402	9127	7706	7492
ENSMUSG00000076432	9737	7641	8971	6121	6227	5163	6255	6180	6429	5840	5669	6247	5715	6362	5842
ENSMUSG00000044345	16257	13254	17200	3674	4193	3954	5438	5249	4240	2548	2781	4442	3989	5314	4413
ENSMUSG00000004730	242	191	330	9126	6416	4758	4552	12667	10551	12296	12374	8279	6188	4597	8249
ENSMUSG00000030782	12731	10327	12443	4775	5693	5305	6185	5695	5220	3252	3001	5147	4718	5721	5217
ENSMUSG00000037166	17368	14736	18309	3029	4223	3714	5749	5622	4240	1944	2188	4211	3030	4430	4221
ENSMUSG00000026701	3873	4113	4637	8148	7318	7433	4868	4646	6408	6920	9034	6075	8387	6547	6345
ENSMUSG00000020088	7127	5423	6762	6043	6793	6036	6287	5197	5698	6677	6703	7186	6798	6761	6174
ENSMUSG00000028618	8242	7582	7818	6316	6001	5467	6093	5737	6351	6139	6575	6431	6366	6188	5921
ENSMUSG00000020821	7034	5916	6910	6281	6751	6219	6483	6112	6125	2712	2561	6643	6336	6776	6300
ENSMUSG00000047187	8247	6717	8085	6316	6418	5756	6090	5485	5993	6133	6401	6346	6253	6367	6009
ENSMUSG00000028333	5076	3993	4912	7443	7536	6361	6536	6230	7042	6709	6201	6622	7488	6933	6770
ENSMUSG00000018326	6215	5547	6386	6725	6615	5909	5898	5742	6393	6279	6275	6602	6673	6643	6376
ENSMUSG00000009079	5823	4911	6026	7146	7299	6287	5418	5350	6216	6067	6215	7374	6526	6298	7083
ENSMUSG00000026365	19039	19718	13851	4620	2802	3929	3362	5128	3793	3665	3295	4999	2824	5862	4369
ENSMUSG00000026177	609	399	431	10696	8505	8564	4230	6978	9019	7722	8967	6493	8045	6526	8551
ENSMUSG00000037443	1101	1322	1484	15544	6240	7469	8867	7311	7934	6741	6855	6187	6950	7883	7362
ENSMUSG00000005142	2831	2646	2810	8562	6918	6905	5847	6299	7543	7203	8047	7916	7547	6431	8362
ENSMUSG00000024725	3087	2595	3048	8543	6943	6726	5802	6142	7779	7020	8469	6946	8118	6538	7278
ENSMUSG00000073557	19325	15483	19640	3227	3583	3700	4266	4246	3816	2196	3008	3467	3345	4912	3472
ENSMUSG00000000682	86	65	114	11233	7153	6911	5463	7273	9060	10217	10021	8223	7349	5887	9008
ENSMUSG00000038650	3948	3367	3865	7829	7284	6937	6506	6052	7791	5814	5903	7448	6919	7201	7461
ENSMUSG00000000594	4019	3590	3931	8690	6098	6000	5686	6002	7252	6820	7645	7665	7572	6170	6863
ENSMUSG00000040747	139	108	155	9452	8275	8487	4823	5671	7847	10206	9284	7367	7859	7346	9205
ENSMUSG00000001918	7032	11585	7920	4611	4973	3984	3599	2807	2649	3697	3980	9070	4113	5193	3515
ENSMUSG00000022961	7842	6312	7808	6442	6476	6162	5306	5217	5626	6365	6649	5963	6411	6189	6020
ENSMUSG00000000787	7263	6346	7453	6455	6468	6110	5253	5126	6123	7130	6869	6084	6086	6433	5865
ENSMUSG00000004655	3433	6126	7020	5699	8008	5810	5767	4946	6807	5939	4978	8645	5639	5894	4854
ENSMUSG00000022186	14537	12162	14144	4294	4906	4146	4871	4743	4391	4254	4265	5431	4264	5400	4510
ENSMUSG00000040681	10301	7744	9946	5350	6385	4882	5713	5496	5847	5285	5204	6026	5234	5998	5693
ENSMUSG00000063065	4897	4284	5276	6748	6463	5929	6415	6474	7108	5847	6467	6956	7062	6304	6513
ENSMUSG00000030208	3204	2619	2669	7058	8509	5871	6346	6129	6146	8367	8192	8021	7010	7173	6475
ENSMUSG00000026305	10606	7746	9617	4766	6196	5409	6133	5628	5891	5545	5161	5192	5951	6236	5445
ENSMUSG00000027620	7729	6012	7733	6342	6494	6025	5635	5797	5586	6439	7190	5654	6126	6415	5869
ENSMUSG00000024758	6108	5230	5744	6339	6530	5943	5927	5420	5995	6406	7381	6255	6980	6406	5970
ENSMUSG00000024140	10895	10405	10933	4653	4006	3695	6356	6394	6093	3752	3239	5830	5116	5518	4401
ENSMUSG00000025509	2364	5260	2620	5401	4345	3346	3231	2924	2726	3093	3878	9708	5602	5480	2811
ENSMUSG00000058569	5528	4187	5567	6543	7328	5847	6442	5671	6500	6904	6644	6727	6657	6223	6583
ENSMUSG00000037062	4220	4328	3917	7197	6606	6041	5636	5924	6790	6909	7122	7076	6974	6584	6545
ENSMUSG00000022150	1859	1612	1696	7257	8633	6541	6128	6052	7545	8969	8370	8235	6519	7603	7658
ENSMUSG00000060147	6907	5943	6520	5994	6398	5049	6262	5520	5661	6278	7576	6701	6699	6179	5501
ENSMUSG00000005683	5783	7219	5319	5751	5579	4758	4879	4985	5584	5590	5991	6315	5941	5647	5058
ENSMUSG00000071172	5703	4813	6180	6471	6879	6075	5701	5574	6269	7054	6746	6537	6287	6242	6255
ENSMUSG00000076258	4167	3222	4729	6394	6761	7041	6469	5675	6844	4367	4887	7637	6944	6069	7592
ENSMUSG00000070047	12052	7407	9279	3782	6187	5425	7517	4991	5223	4627	3633	5289	5351	6891	5865
ENSMUSG00000034993	2946	2790	3409	6755	7202	6603	6399	6489	7139	4128	4614	7367	7283	7161	6976
ENSMUSG00000033220	176	136	203	10267	8207	7475	5356	7831	8835	7118	8280	6547	8873	5942	7033
ENSMUSG00000043091	3171	1885	2653	6442	7477	5986	7825	6346	7770	7630	6665	7114	6952	6947	6802
ENSMUSG00000021771	5275	4924	5458	6736	6201	5617	5496	6001	6903	6770	6845	6367	6520	5939	6675
ENSMUSG00000020349	5704	4617	5641	5916	6659	5822	5765	5830	6722	6700	6532	6450	6454	6325	6374
ENSMUSG00000023905	6426	3691	5107	4329	7581	6417	8901	8092	8473	5710	4020	5148	6214	6817	5592
ENSMUSG00000003541	1912	1785	1748	5589	8834	9556	4593	4329	7073	8683	6252	6159	10207	8049	7385
ENSMUSG00000032911	9187	7384	9456	3765	6166	5269	7791	5969	5880	2480	2377	5942	5242	5688	5027
ENSMUSG00000018770	6822	6490	6588	6437	6071	5211	5397	5549	6343	5711	5514	6454	6056	5936	5852
ENSMUSG00000007458	3403	2661	3392	8256	6538	6105	5392	6642	7677	7807	8189	6401	6790	6009	7139
ENSMUSG00000038615	7517	6709	7519	5259	5758	5258	6127	5452	5390	5230	4612	6417	5879	6254	5554
ENSMUSG00000018008	143	150	194	7986	8740	8045	5434	5505	7382	6307	6858	9158	7863	6306	8684
ENSMUSG00000025473	63	36	37	7792	7940	9470	5201	4361	7142	6487	7031	6754	8764	8294	8399
ENSMUSG00000031167	4496	4068	5041	7433	6495	6192	4334	5813	7320	7954	7406	7028	5852	5487	7311
ENSMUSG00000031825	15343	11966	15534	4261	4046	4238	4176	4229	3535	2604	3036	5362	3514	5659	4732
ENSMUSG00000036606	3726	2751	3474	7240	7101	6264	6676	6909	7257	5898	6111	7663	6699	5989	6721
ENSMUSG00000022831	244	324	328	11068	7809	7249	4704	7334	8984	7017	6908	7102	8180	5702	8467
ENSMUSG00000057738	8975	7544	8726	5662	5836	4900	5703	5603	5415	5370	5077	5651	5411	5779	5328
ENSMUSG00000029076	7784	6770	7347	6282	5750	5193	5761	5393	5636	5534	5589	6771	5571	5647	6015
ENSMUSG00000048277	3601	2860	3279	8008	6775	6362	5955	6509	7660	6984	6193	7396	6760	6366	7202
ENSMUSG00000037894	2252	1874	2288	8329	7798	6062	6776	6157	7469	7439	7577	6737	7558	6254	6249
ENSMUSG00000018339	2775	7839	2037	7715	3755	3607	4044	2287	2371	3545	5099	10338	5852	4824	3136
ENSMUSG00000030142	8	2	20	12449	8377	7603	3542	6526	9092	10658	8899	5095	8051	6107	8339
ENSMUSG00000010095	2202	2143	2595	7881	7365	7236	5131	5761	7557	7399	7083	6569	7137	6378	7131
ENSMUSG00000021794	5959	5062	5853	6536	6435	6048	5367	5418	6270	6101	6245	6407	6018	5967	6269
ENSMUSG00000058135	19754	18799	19006	3081	2519	3990	2864	3627	2805	1875	2612	2854	1968	3939	3136
ENSMUSG00000000563	4816	5094	4714	6627	6142	5339	5479	5595	6182	6254	6498	6226	6085	5852	5801
ENSMUSG00000001270	9759	8054	9341	4524	5205	4138	5762	7959	6606	3128	3839	7354	3506	4861	5389
ENSMUSG00000026457	4072	3563	4036	6830	6563	6304	5495	5010	5874	5984	8426	5968	7858	6267	6261
ENSMUSG00000015340	156	138	203	11602	6304	5546	3577	8672	9192	11156	9902	7406	6751	5033	9065
ENSMUSG00000008140	8021	6830	7755	5354	5810	5119	6555	5319	5907	4485	4575	6229	5266	5746	5689
ENSMUSG00000058655	5074	5100	5832	6775	6348	6077	5404	5202	5637	5884	6661	6188	6592	6047	5710
ENSMUSG00000027506	1433	1090	1474	7833	7206	7304	4868	5479	6784	7746	8753	6795	8005	6567	7819
ENSMUSG00000072620	222	95	214	10580	6982	8486	5006	5333	7086	7234	7899	9292	7408	7819	8609
ENSMUSG00000013698	6284	4704	6150	5721	6061	5260	7512	6304	6469	5116	4993	6795	5861	5824	5940
ENSMUSG00000031812	7583	6972	7858	6163	5463	5318	5535	5021	5365	4826	6166	5807	5912	5932	5613
ENSMUSG00000029840	4040	3009	3735	6311	6869	6113	5787	6357	6878	7554	7136	6178	7014	6826	6590
ENSMUSG00000055044	11466	7229	9593	4383	5351	4644	7155	5681	5770	4353	5230	4653	6005	5325	4853
ENSMUSG00000039168	5947	4797	5218	6085	6642	5522	6752	5922	6528	4905	6299	6138	7537	6368	5790
ENSMUSG00000022312	5468	5025	5785	6716	6522	5409	5331	5873	6749	6457	6118	6044	5832	5970	6246
ENSMUSG00000064215	6982	7640	6352	4646	4550	3872	4844	4276	4105	4684	4645	7591	4311	5259	5102
ENSMUSG00000005161	4532	3979	4426	6635	6558	5318	5975	5938	6853	6221	6241	6645	6328	6075	5918
ENSMUSG00000037815	7789	6646	7541	5338	5694	4916	5650	5242	5543	5640	5638	5660	5901	5866	5616
ENSMUSG00000025982	6557	5227	6620	6376	5979	5933	4811	5127	5542	6187	6771	5881	6051	5870	6044
ENSMUSG00000015568	1580	7317	1305	3320	4022	1235	3577	2608	2957	3855	5948	7852	3577	4429	1763
ENSMUSG00000062270	8129	6277	7739	5585	5728	5108	5168	4871	5383	5585	6180	5882	5742	5719	5667
ENSMUSG00000059208	4052	3227	3745	6852	7089	6016	5529	4953	5924	5995	7148	6020	7429	6231	5889
ENSMUSG00000035673	602	573	608	8275	8577	8675	6658	5713	6533	4156	3438	7314	8706	6824	6826
ENSMUSG00000015950	90	78	121	10715	8473	8156	4441	5863	7411	6941	9333	5969	8504	6208	7363
ENSMUSG00000079111	4708	3181	4256	6546	7284	5964	6333	5329	6401	7221	6479	6189	6319	6372	5602
ENSMUSG00000019188	2996	2640	3008	7445	7046	6653	6620	5593	7171	6088	5678	6479	6637	6120	6233
ENSMUSG00000029063	2541	2522	2357	7785	6597	5799	4678	6315	6449	7062	7653	6320	7835	6032	6241
ENSMUSG00000062328	3547	2375	2643	11660	10172	6430	6199	2635	7721	7017	5265	4442	5683	5907	6202
ENSMUSG00000024501	11579	7913	11173	4354	4815	4199	5484	4788	4816	4717	4459	5686	5087	5803	5140
ENSMUSG00000054766	4286	3359	4440	6512	7180	6025	5858	5797	6339	6535	6287	6175	6615	6041	5927
ENSMUSG00000019877	8539	6835	8262	5267	5708	4943	4780	4905	5267	6014	5700	5447	5164	5588	5163
ENSMUSG00000026509	7342	6164	6760	5681	5881	5135	5873	5350	5671	5180	4770	6107	5387	6218	5370
ENSMUSG00000034024	3974	3244	4065	6429	6834	5729	5346	5566	6377	7125	6832	6339	6449	6069	6166
ENSMUSG00000029379	0	0	0	6457	11661	12677	2458	1502	6350	8176	4616	3394	10114	9224	5876
ENSMUSG00000063015	9215	8758	10276	5172	4764	4698	4441	4334	4683	4541	5206	4829	5246	5646	4914
ENSMUSG00000028603	6321	6349	6332	4948	5104	5238	4579	4427	4576	4920	5155	6686	5062	5310	4558
ENSMUSG00000060373	4701	3532	4297	6629	7146	5580	5478	5302	5787	6293	6801	5884	6572	5929	5557
ENSMUSG00000009291	8902	7677	9018	4551	4966	4479	4820	4589	4532	4764	7387	5111	6281	5510	4940
ENSMUSG00000081534	7450	6196	7151	6007	5409	5013	5668	5721	5985	4535	5260	5596	4988	5403	5354
ENSMUSG00000027996	13813	8852	10840	6468	5020	2360	3010	4704	3577	3220	4316	6243	2706	7204	5260
ENSMUSG00000021319	4212	3146	2692	6237	6215	4966	4200	7165	3976	5549	3425	9578	3315	7899	8125
ENSMUSG00000042079	3514	2737	3359	6893	6797	5757	5359	5551	6398	7295	7517	6281	6617	5985	5865
ENSMUSG00000058799	4810	3892	4758	6373	6763	5371	5344	5254	6240	6620	6502	6132	6595	6057	5767
ENSMUSG00000026131	14158	9933	13201	3624	4571	3941	5198	4913	4268	3338	2974	4039	4006	5296	4139
ENSMUSG00000030591	4377	3688	4073	6111	6262	6001	6173	5722	6916	5881	5679	6295	6057	5919	6098
ENSMUSG00000033880	1133	1216	1075	7918	5560	5246	3875	6056	6581	6324	6096	13501	4417	5722	9043
ENSMUSG00000019818	6050	5199	5892	5653	6176	5884	5402	4290	5137	6089	5911	6199	6177	6271	5354
ENSMUSG00000045817	4118	2576	2883	7358	6816	6218	4440	4675	5918	5355	6220	7008	6542	5865	7261
ENSMUSG00000019804	5157	3895	4665	6614	6543	5455	5789	6531	6574	5628	5694	5906	5731	5825	5813
ENSMUSG00000026478	8656	6181	7951	5251	6668	4672	5832	4929	4879	4873	5035	5882	5138	5601	4903
ENSMUSG00000023349	20	23	27	8583	8786	7856	5004	3788	6135	9239	8455	4802	8136	8165	7070
ENSMUSG00000107176	3913	4005	4532	7038	6410	5635	5123	5525	6327	6474	6265	5927	5990	5766	5966
ENSMUSG00000004897	3501	3158	3262	6706	7323	5897	6035	5455	5994	4692	4507	6331	7030	6170	5859
ENSMUSG00000021943	13482	10749	11708	4194	4419	2948	3758	4409	4532	3263	4160	6538	2501	6534	4572
ENSMUSG00000024949	4684	4087	4839	6493	6822	5976	5383	5286	5721	4679	4495	5963	6242	6020	5453
ENSMUSG00000001494	20038	17798	20506	388	939	982	2808	3037	2401	291	912	1259	1677	2412	1214
ENSMUSG00000030007	4506	3653	4540	5907	6563	5385	5673	5409	5905	6123	6021	6007	6321	6176	5771
ENSMUSG00000031584	1148	1025	1132	7812	7134	7935	4192	3639	5915	6272	7932	5018	9402	6332	5931
ENSMUSG00000059923	2818	2242	2813	7181	6387	5868	5008	5952	6760	6245	6997	6679	6690	5748	6768
ENSMUSG00000005779	4939	4383	4903	6570	5843	5125	5362	5536	6351	5897	5868	6364	5480	5542	5815
ENSMUSG00000029472	7458	6213	7932	5429	5264	4844	5015	4528	4772	4802	4366	6057	4912	5289	5328
ENSMUSG00000055447	3699	3237	3603	7456	6161	5940	4556	5170	6318	7135	6277	6738	6043	5454	6465
ENSMUSG00000038366	1626	1417	1271	7148	6514	5979	5185	5171	6203	5586	6549	7306	7892	6303	6549
ENSMUSG00000004846	3116	2329	2710	6638	6421	5901	6283	5523	6436	5237	4952	7331	6713	6041	6055
ENSMUSG00000025651	4175	4927	4575	5861	5402	4677	4912	4893	5546	4192	4259	6227	5229	5071	5081
ENSMUSG00000032575	2437	1904	2273	6936	7274	6006	8227	7185	6389	6714	6053	5016	6634	6045	4989
ENSMUSG00000048096	11746	10829	11387	3320	3924	3948	5250	4657	3750	1251	1209	4040	3181	5179	4198
ENSMUSG00000021870	15725	11531	15654	2882	3585	3501	4814	4254	3593	2743	3100	3191	3497	4491	3436
ENSMUSG00000025980	3253	3272	3000	5681	6900	5180	5635	5679	4907	6700	6561	5813	6258	6101	4753
ENSMUSG00000029328	7290	5206	7378	5631	5796	5154	4478	4293	4685	5740	5511	6408	5305	5217	6107
ENSMUSG00000024870	3100	2948	3187	7013	6394	5579	5827	5822	6481	3723	3889	7010	5977	5654	5636
ENSMUSG00000020869	2384	1887	2165	6730	7278	6088	5704	5338	6321	6322	5607	6766	6858	6044	5829
ENSMUSG00000004040	3542	2392	3200	6621	5925	5873	5551	5581	5503	6126	5806	6621	6553	6347	5788
ENSMUSG00000029380	27	30	15	3778	10764	7639	4871	4065	7826	9065	4187	5716	7589	8037	6227
ENSMUSG00000015647	6848	6090	7311	4327	6127	5658	6873	5251	5593	2725	2192	5691	4534	5398	4524
ENSMUSG00000021577	5426	7060	5842	4545	4720	4029	4125	3814	4150	4934	5693	5889	4859	4726	4515
ENSMUSG00000019907	16185	11186	15450	3205	3462	3555	4016	4150	3286	2880	3115	3505	3291	4585	3638
ENSMUSG00000015714	5011	4058	4815	5757	6112	5605	5382	5097	6355	5986	5580	5752	5459	5538	5460
ENSMUSG00000027656	8753	5645	6404	4391	5273	5089	8769	4462	3886	2631	3173	5810	4051	4358	5540
ENSMUSG00000055839	5796	4610	5656	5770	5503	5072	5613	5201	5874	5597	5370	6128	5222	5536	5501
ENSMUSG00000048578	3039	2527	2894	5905	6951	5646	6492	4897	5182	5893	5997	6676	6476	6125	5253
ENSMUSG00000062647	4232	3279	4115	6714	7479	6328	4305	5657	7220	6815	6073	4813	6320	6222	5291
ENSMUSG00000022982	5782	6573	6108	4981	4886	4489	4537	4509	4768	4754	5536	6010	5186	5042	4791
ENSMUSG00000031740	7869	8903	7307	5509	5580	3871	3761	4513	3940	4664	3941	6088	4275	5854	4853
ENSMUSG00000029616	2626	2185	2404	7359	6399	5839	6046	5828	6299	6151	6079	6650	6162	5419	6036
ENSMUSG00000006998	4187	3520	4207	5736	5893	5029	5412	4838	5443	5831	6345	6253	6384	5899	5602
ENSMUSG00000025366	5108	3972	4864	5871	5541	4855	5495	5623	6012	4839	4978	6936	5356	5544	5553
ENSMUSG00000063870	4490	4094	4416	5999	6321	5445	4865	4891	5295	5267	5260	6215	6141	5370	5528
ENSMUSG00000016252	5686	5222	5569	5677	5088	4570	5414	5056	5723	5674	5293	6071	5031	4934	5313
ENSMUSG00000019471	4785	4342	5061	6155	6213	5067	5557	5397	5919	4375	4336	5976	5591	5333	5437
ENSMUSG00000052310	4085	2927	3476	6147	6220	5094	5638	5306	5728	5946	5421	6940	5739	5658	5846
ENSMUSG00000024858	1292	1222	1331	8186	7003	6906	5655	6097	6595	3739	4114	6082	7486	5887	6231
ENSMUSG00000026176	5654	4900	5898	5560	6020	5288	5297	5048	5369	3072	3538	5627	5244	5270	5086
ENSMUSG00000021458	14390	9687	14145	2825	3638	3703	4682	4216	3267	2588	2749	3855	2954	4429	4016
ENSMUSG00000024620	7762	7184	8242	4545	5635	4885	5461	3561	4288	3865	3930	5645	4185	5117	4933
ENSMUSG00000016921	5533	4076	5514	6033	6302	5344	4728	4641	5155	5440	5451	5396	5554	5576	5122
ENSMUSG00000015092	4045	3635	3989	6222	5895	5239	5747	5616	6177	4374	3950	5743	5422	5681	5462
ENSMUSG00000079426	2787	2086	2462	7095	6312	5231	5130	5955	7102	5898	6349	6472	6023	5248	6074
ENSMUSG00000038976	2540	2517	2535	7383	7396	6614	5030	5520	6213	3334	3415	6331	6002	5135	5989
ENSMUSG00000032431	5752	4487	5607	5360	5905	5018	6114	5202	5485	4031	3720	5625	4990	5682	5245
ENSMUSG00000024679	48	47	58	9629	5907	6178	4124	6471	7601	8626	8159	7454	5321	5582	7492
ENSMUSG00000025781	5756	5940	5960	5515	4886	4261	4505	5162	5116	5160	5095	5299	4447	4964	4946
ENSMUSG00000025613	4259	3292	3785	5790	6232	5118	5313	5369	5970	6204	6252	5251	6151	5575	5395
ENSMUSG00000020402	5801	5181	5930	5313	5367	4685	5056	4873	5514	5129	4999	5229	5004	5172	5045
ENSMUSG00000024937	4086	3459	4117	5509	6551	6013	5326	4983	5567	3199	3079	5811	5977	5296	5642
ENSMUSG00000021814	6601	5516	6490	5130	5017	4798	5312	5070	5167	5065	4548	5356	4813	5390	5151
ENSMUSG00000021281	89	123	80	11096	6800	6235	2933	8156	7526	7239	6452	5507	6965	4675	7518
ENSMUSG00000032060	9946	7365	9648	3466	4627	4534	7301	6433	5532	3444	2748	4203	3689	4775	4147
ENSMUSG00000025534	1944	1476	1924	6393	5966	5331	5703	5482	6136	6786	7262	6474	5833	5945	6226
ENSMUSG00000024909	5865	4411	5739	5362	5467	4775	6408	4634	4928	4915	3811	6125	4933	5930	5176
ENSMUSG00000022234	3812	3308	3842	6018	6024	5165	5241	5471	5800	5898	5774	5612	5835	5476	5329
ENSMUSG00000004266	105	76	102	9371	7131	6866	4876	6095	7375	6043	6365	5850	7212	5265	6824
ENSMUSG00000041355	3521	2925	3325	6459	6349	5262	5630	4898	5492	6522	5778	6024	5821	5393	4968
ENSMUSG00000003420	7117	6758	7321	4584	4898	3866	4522	4814	4356	3312	3653	6068	4129	4921	4523
ENSMUSG00000024393	2781	2521	2806	6815	7174	5918	5527	5255	5571	2875	2871	5953	6074	5661	5193
ENSMUSG00000011958	8307	6117	8056	4354	4757	4310	4809	4482	4677	4792	5087	4778	5271	5237	4686
ENSMUSG00000041740	5032	4236	5114	5543	5698	4967	4929	5054	5300	3676	3662	5659	5616	5393	4943
ENSMUSG00000020260	4603	3197	4346	5285	6300	5531	6418	5200	5946	4045	3354	5565	5341	5710	5156
ENSMUSG00000053617	8227	6204	8097	3725	4737	3827	5011	4090	3967	3756	3982	5457	5284	5281	4088
ENSMUSG00000032959	5550	5055	5627	5361	5461	4642	4287	4313	4943	4520	4586	5721	4999	5413	4287
ENSMUSG00000019428	2007	2198	2302	6922	6831	6397	5314	5226	5745	2170	2463	6557	6041	5367	5609
ENSMUSG00000002603	685	680	804	7527	8392	7111	5106	5884	7657	2755	2940	5932	6836	5532	7048
ENSMUSG00000000204	18	7	22	5331	5803	7878	2328	1749	4262	6957	6125	17659	3919	5006	10849
ENSMUSG00000050912	5550	4488	5280	5762	5050	4614	5054	5153	5266	6042	6084	4929	5433	5136	4825
ENSMUSG00000021484	3827	3366	3666	5757	5852	4904	5380	4933	5457	5312	5477	5787	5563	5301	5011
ENSMUSG00000014313	6051	6353	5852	4983	4534	4074	4406	4717	4787	4764	4960	5026	4408	4974	4535
ENSMUSG00000026185	15411	9675	12054	3215	3581	3395	3445	4186	3341	2536	3881	4695	1938	4985	4241
ENSMUSG00000006498	3512	2588	3131	6266	6644	5153	4863	4840	5615	5109	5012	5958	6177	5344	5272
ENSMUSG00000021136	7838	7931	8966	3791	4702	5050	6226	4199	5478	3029	2612	4240	4307	4894	4109
ENSMUSG00000024359	3863	5225	4064	4521	5200	4328	4089	4027	4354	5448	5605	5447	5545	5133	4553
ENSMUSG00000024063	8457	5520	8578	3598	5035	4469	6648	5074	5550	3838	3391	4739	4314	4400	4412
ENSMUSG00000031591	3424	2509	3218	6675	5973	4982	4254	5526	6303	6845	7050	5444	5473	5179	5979
ENSMUSG00000019432	5060	4016	5210	5666	5613	4807	4875	4633	5055	4951	4967	5727	5272	5076	5087
ENSMUSG00000024049	15531	12378	14834	2256	2905	2817	4237	3536	2695	1632	1565	2825	2433	3809	3053
ENSMUSG00000071637	385	829	856	7414	8079	8308	8221	5415	6484	1617	1400	5069	6126	7753	5384
ENSMUSG00000056612	1355	1265	1461	5875	6201	5588	6290	6071	6832	5315	4875	5669	6501	5708	6109
ENSMUSG00000030738	4644	4175	4624	5716	5426	4728	4800	4664	5309	5771	5106	5699	5101	5241	5252
ENSMUSG00000020456	5903	6111	6245	4263	4622	4056	4438	4113	4280	3976	4064	4707	4192	4572	3943
ENSMUSG00000027533	362	2962	494	6545	5665	4759	3116	5434	6511	6153	8306	5876	6909	5553	5489
ENSMUSG00000037373	4409	3673	4040	5651	5468	5065	5023	4859	5162	4188	4435	6042	5749	5279	4970
ENSMUSG00000002778	5323	4263	5111	5254	5628	4784	5522	4670	5260	5054	5179	5280	5266	5184	4765
ENSMUSG00000046722	4967	3813	4871	5421	5479	5023	5048	4494	5018	4719	5499	5289	5761	5320	4785
ENSMUSG00000060904	6946	4946	6036	5219	5288	4663	4834	4519	4746	5492	4944	4994	4961	5165	4758
ENSMUSG00000001833	7344	5384	6539	4853	4997	4292	4407	4607	4756	5215	5423	4578	4802	5184	4574
ENSMUSG00000006369	14479	13041	10402	3881	2923	3018	2257	3944	2344	2090	1697	4915	2244	5336	3854
ENSMUSG00000038633	5290	4437	5754	5331	5508	4648	4730	4606	5465	5732	5333	4347	5269	5255	4676
ENSMUSG00000024053	433	319	556	6582	6438	6279	4844	4249	5485	6002	6413	6017	8094	6075	5972
ENSMUSG00000000278	6601	5307	6199	5537	5113	4245	4351	4953	5467	5329	4928	5001	4380	5001	5420
ENSMUSG00000022665	9152	6856	7828	4008	4745	3209	5782	4120	3661	3444	3388	5343	4364	5671	4139
ENSMUSG00000112023	58	50	37	6361	6366	7871	3311	3585	5107	8251	6166	7685	5017	6532	8149
ENSMUSG00000024644	1010	997	1100	7481	5664	5764	4712	5881	6388	5836	5718	7574	5162	5072	6737
ENSMUSG00000013593	4304	4872	4369	4689	4732	4057	4279	4135	4445	4384	4971	5574	5027	4835	4490
ENSMUSG00000021282	4026	3736	4084	5411	5546	5211	4593	4329	4835	5787	5824	4939	5747	5456	5125
ENSMUSG00000027479	4957	3837	4828	5196	5556	4737	4991	4781	5159	5439	5667	5170	5506	5264	4909
ENSMUSG00000014959	4903	3752	4853	5069	5771	5018	5041	4322	5077	5335	5077	5475	5409	5252	5060
ENSMUSG00000020592	2401	1790	1974	6064	6603	6967	4598	3962	4552	4987	5610	5693	5976	5377	5739
ENSMUSG00000024335	4311	3583	4422	5553	5605	5378	4289	4578	5242	5097	5053	5662	5434	5054	5386
ENSMUSG00000020190	2011	3873	2812	6232	5912	5524	4681	4832	4192	2601	3053	5353	5740	5227	4557
ENSMUSG00000026208	4601	4118	4844	4264	6391	4874	5707	5261	4566	1187	1261	4828	4043	4391	5611
ENSMUSG00000029108	12251	9164	12523	3225	4201	3852	4608	3552	4432	3266	2768	3636	3442	4359	3951
ENSMUSG00000001440	3382	2791	3321	5817	5794	4899	4866	4661	5138	6251	6179	5537	5836	5186	5337
ENSMUSG00000020496	4928	4180	5282	4938	5120	5045	5099	4795	4871	3054	3419	5664	5166	5333	5110
ENSMUSG00000028410	3499	2991	3744	4925	5099	5056	6672	8512	5387	5176	5171	4122	5374	6031	4116
ENSMUSG00000028822	4944	4403	5368	5472	5055	4732	4374	4726	5088	5202	5681	5334	5104	5044	5199
ENSMUSG00000028649	8344	6442	7900	4249	4715	4055	4676	4421	4402	4102	4178	4423	4232	4648	4291
ENSMUSG00000029050	8618	6268	7839	4293	4541	4495	4513	4112	4124	4005	4450	4494	4512	4915	4411
ENSMUSG00000035199	6818	5366	7004	4760	5096	4311	5234	4863	5207	4566	4426	4687	4439	4786	4900
ENSMUSG00000020267	4348	4078	4542	5606	5403	4604	4859	4993	5809	5401	5073	5211	4779	4763	4613
ENSMUSG00000019326	12168	9723	12284	2527	2995	2564	4073	3614	3184	2291	2619	4650	2964	4469	3191
ENSMUSG00000024248	4025	4635	5045	5696	4854	4354	4610	4817	4967	4865	5433	5107	5368	4892	4983
ENSMUSG00000033940	3987	3357	4001	5976	5270	5027	4798	4660	5425	5299	5825	5593	5323	4754	5074
ENSMUSG00000005514	2168	3352	2878	6431	6380	5705	4739	4876	5143	3379	3651	5615	4929	4895	4543
ENSMUSG00000015839	2995	2520	3102	5694	6085	5395	3888	5371	5812	6630	6652	4425	5834	5525	5857
ENSMUSG00000015575	4106	3391	3939	5596	5280	4656	4970	4976	5661	5449	6033	5130	5280	4894	4852
ENSMUSG00000089715	10212	7916	9927	3800	4343	3705	4897	3910	4022	2904	2656	4547	3200	4501	4184
ENSMUSG00000034595	1835	1274	1587	6635	6615	6218	5117	5055	6164	3986	4354	5684	6562	5387	5793
ENSMUSG00000008036	2590	2167	2710	5994	5365	4917	5403	5040	5794	5336	5663	5847	5748	5000	5124
ENSMUSG00000024991	4528	3806	4463	4971	5525	4824	4524	4620	4855	5929	5949	4961	5301	5088	4866
ENSMUSG00000029484	4283	3359	3731	5057	5548	4945	5633	5199	6196	5492	5318	4760	5278	5208	5243
ENSMUSG00000020009	2664	2582	2575	7038	5803	4888	4559	4436	5484	6035	6441	5317	5567	4901	5332
ENSMUSG00000018707	4442	4017	4374	5157	5449	4843	5033	4740	4856	4290	4116	5945	5121	5035	4953
ENSMUSG00000052727	12565	10461	13010	2874	3696	3372	4075	3775	3362	2862	2756	3180	2960	4147	3278
ENSMUSG00000027593	3451	2765	3244	5893	5893	5236	5300	5270	5789	3857	3953	5616	5438	4998	4992
ENSMUSG00000028980	2716	2714	2452	5729	5871	6019	5839	3501	4710	5154	3920	5992	4974	5921	4769
ENSMUSG00000014599	2381	2046	1999	5505	7023	6135	5369	5052	6983	5556	4799	5764	5034	5414	5890
ENSMUSG00000031555	3224	2479	2991	5720	5971	5169	5021	5012	5883	6296	5126	5227	4997	5523	5330
ENSMUSG00000026574	16050	15045	13947	3432	2413	1881	1530	2874	1599	2060	2040	4170	1956	4347	3385
ENSMUSG00000032116	4147	2958	3690	5375	5981	4582	4865	4505	5093	5996	5822	5135	5305	5503	4899
ENSMUSG00000039899	7493	6215	8564	6025	3856	4695	4476	4499	4715	5078	3448	6084	3173	4157	5282
ENSMUSG00000063511	2419	2167	2542	5920	6181	5639	4818	4299	4765	3057	3162	5825	6294	5083	5366
ENSMUSG00000039952	9346	7317	9623	3291	3910	3270	4662	3973	3984	3333	3292	4840	3908	4734	3702
ENSMUSG00000041696	13539	10084	11748	2674	3113	3179	4622	3746	2755	1724	1822	2989	2833	4039	2786
ENSMUSG00000031636	16443	11009	15560	1949	2692	2486	4441	4173	2941	1467	1864	2474	2246	3764	2660
ENSMUSG00000036751	3799	4724	3547	5144	4527	4198	4292	4481	4929	5212	5149	5284	4902	4595	4630
ENSMUSG00000025511	3968	3709	5017	5809	5601	5207	6210	4990	5503	4213	3780	4984	4838	5013	4899
ENSMUSG00000051223	3161	2587	2850	5482	5673	4887	4535	4510	5287	5851	6201	5410	5818	5278	5013
ENSMUSG00000030220	1089	986	1055	7954	5355	4840	4395	6762	7581	6235	6554	5254	5593	4427	6088
ENSMUSG00000041453	4979	2515	3735	6306	5448	3443	3439	5140	2973	5684	5594	6661	5897	5718	4938
ENSMUSG00000059248	2752	2840	3219	5573	5969	5216	4522	4303	5270	4065	4193	6287	5351	4573	5112
ENSMUSG00000031311	4023	3359	4034	5553	5609	4507	4278	4239	4728	5533	5692	5797	5106	4911	4807
ENSMUSG00000068039	4932	3831	4671	4862	5243	4282	4671	4595	5117	5356	5329	4847	5079	5115	4675
ENSMUSG00000034908	4316	3742	4781	5484	5360	5266	4661	3863	4304	4371	4421	5519	5046	5075	4916
ENSMUSG00000002944	1045	5805	2306	3331	3815	1883	2593	2829	2529	3465	5551	6698	4969	4072	2199
ENSMUSG00000025823	3412	2231	2520	5392	6217	4552	6081	5045	5281	5935	5352	5329	5597	5445	4362
ENSMUSG00000022098	3692	2993	3347	6296	5525	5070	5180	3793	3853	3766	3682	6102	5754	5194	4682
ENSMUSG00000055762	3997	3844	4679	5401	5250	4709	4700	4385	4897	5226	4744	5237	5059	5058	4840
ENSMUSG00000071713	107	130	161	7205	6974	6787	3164	4303	5442	7274	5964	5730	7218	5708	6596
ENSMUSG00000017002	254	224	1095	9207	7187	7040	2878	3426	5698	7476	5412	4555	7419	5619	5465
ENSMUSG00000000078	4021	4421	5697	5138	5000	5185	4461	4288	4967	5021	5138	4394	4793	5790	4866
ENSMUSG00000029135	1574	1258	1840	4342	6674	6447	4503	3782	4911	6523	5530	4486	7069	6685	5275
ENSMUSG00000030189	3104	3059	3244	5094	6384	5423	4860	4757	5856	3447	3011	4840	5190	5357	5429
ENSMUSG00000045962	4793	3806	4761	5241	4737	4815	4490	4351	4595	5155	5562	5085	4807	4973	4829
ENSMUSG00000026483	10755	8141	11526	3319	3552	3180	4292	4162	3570	2766	3089	3811	3166	4239	3748
ENSMUSG00000057522	5829	4765	5987	4825	4939	4464	4319	4096	4531	4456	4657	4564	5204	4877	4787
ENSMUSG00000047180	78	111	132	5497	6218	5994	3287	3386	4789	6141	9115	6346	7371	5125	6940
ENSMUSG00000020101	394	504	514	7622	6544	6440	4356	4407	5895	4937	6585	5694	6771	4639	5537
ENSMUSG00000028413	2670	1973	2067	5814	5193	5552	4849	3938	4430	5700	6123	5578	5741	5573	4995
ENSMUSG00000011179	4132	2908	3730	4248	5345	4604	4496	3938	4268	5106	6095	5095	6709	5417	5099
ENSMUSG00000018379	4372	3293	4334	5234	5437	4742	4369	4071	4430	5380	5385	4881	5321	4969	4448
ENSMUSG00000027423	1818	1503	1901	7064	5685	4799	4206	5184	5964	6029	6681	6298	4687	4414	5787
ENSMUSG00000014769	4273	3838	4208	5285	5094	4325	4594	4596	5121	5214	4894	5009	4773	4805	4758
ENSMUSG00000059895	6070	5032	6552	3931	4261	3816	4110	5679	4894	2348	2671	6043	3403	4125	4343
ENSMUSG00000039115	12503	8656	10773	2245	3381	3048	4389	3555	3278	2479	3173	3915	3445	4146	3596
ENSMUSG00000037060	6897	5863	7564	4734	4612	3748	5393	4870	4293	2588	2302	4653	3717	4453	3923
ENSMUSG00000022175	2824	2566	2753	6301	5772	5271	4580	4496	5301	3578	3414	5791	5430	4809	5227
ENSMUSG00000068240	4296	4317	4567	5364	4976	4482	4924	5071	5701	4342	4665	5279	4427	4098	4382
ENSMUSG00000031983	8982	5678	6673	3011	4139	3770	5891	4168	4806	2784	2844	4521	4206	4693	3762
ENSMUSG00000002289	431	465	717	3599	6148	4415	5429	4078	4875	3642	3824	7707	6974	5983	4302
ENSMUSG00000058818	56	43	69	9765	5947	5539	3660	5314	6296	5706	5973	6048	5907	4477	6244
ENSMUSG00000022965	3796	2486	3439	5058	5408	4907	4838	4786	5345	5289	5212	4895	5951	5020	5577
ENSMUSG00000077450	6364	5078	6497	4624	4357	4161	4397	4214	4563	3759	4059	4757	4467	4630	4481
ENSMUSG00000024914	5601	4681	5785	4862	5014	4619	4587	4547	5177	3646	3476	4670	4320	4293	4579
ENSMUSG00000032353	6238	4429	5177	4506	4678	4072	5075	3981	4396	4586	4251	5396	4712	5010	4606
ENSMUSG00000005973	3735	2820	3682	5675	5533	4718	4715	3537	4176	5706	5183	5741	5459	5147	4798
ENSMUSG00000031972	18688	16431	20566	30	2191	1156	6138	88	44	36	17	203	20	26	7932
ENSMUSG00000002102	4616	4055	4558	5040	4822	4384	4755	4548	4956	4446	4478	4905	4836	4885	4706
ENSMUSG00000020440	2455	2033	2283	6269	5503	5048	5192	4650	5097	4615	5122	5789	5700	4756	4973
ENSMUSG00000032096	5305	3807	4962	4699	4845	4420	4246	4396	4760	5140	5093	4849	4704	4939	4460
ENSMUSG00000006301	5303	4564	5563	4166	4964	4400	4806	4228	4525	4150	4256	4730	4627	4752	4524
ENSMUSG00000028517	7245	5343	6110	3273	4735	4262	4856	3590	4322	4048	2834	5038	3489	5981	4632
ENSMUSG00000068523	3903	3133	3714	5497	5016	4366	4461	4964	5524	5348	5547	4735	4954	4822	4922
ENSMUSG00000099764	3728	3305	4084	5687	5230	4479	4560	4848	5416	4921	4840	5123	4860	4455	4562
ENSMUSG00000017754	1582	1688	2021	5764	3869	3404	3722	6892	6780	4947	5756	6788	5289	4049	5628
ENSMUSG00000005397	6086	5240	5275	5131	4842	3590	3735	3961	4152	5104	4736	5137	3984	4826	4128
ENSMUSG00000034566	5437	5052	5399	4795	4420	3719	4329	4326	4551	4553	4311	4801	3981	4184	4088
ENSMUSG00000035325	6105	4639	5615	4777	4973	4474	4542	4077	4409	4191	3888	4804	4407	4665	4248
ENSMUSG00000024098	11905	8432	10870	2674	3691	3031	4598	3767	3589	3010	2770	3711	3268	4251	3674
ENSMUSG00000113948	3405	3382	4337	4469	4118	4752	4547	4708	5115	5546	5010	5297	4919	4698	4909
ENSMUSG00000064354	9448	9077	16584	2678	2636	4202	3135	2885	3492	2416	2293	2322	2403	3096	3479
ENSMUSG00000060216	337	319	401	7395	6468	6229	4334	4688	5610	4214	5326	5899	6190	4814	6784
ENSMUSG00000001416	2959	2349	2692	5147	5420	4486	5042	4719	4982	5401	5438	5323	5290	5008	4635
ENSMUSG00000032925	17220	13258	14520	1767	2289	1880	2758	2833	2497	1734	2198	2735	2014	3763	3154
ENSMUSG00000020423	3334	3420	3457	3779	4948	5558	2887	2898	4627	5367	5240	5278	5779	5040	5934
ENSMUSG00000059326	130	108	126	9280	7694	7444	3662	4721	6569	1898	1828	5016	6478	5078	7272
ENSMUSG00000002014	4575	3678	4103	5215	5088	4311	4686	4545	5287	5313	4527	5030	4245	4622	4773
ENSMUSG00000028849	3792	3224	3857	5566	6223	5615	4885	4866	5114	2453	2208	4269	4907	4339	4804
ENSMUSG00000008348	4071	4139	4611	5817	5519	4462	3899	4290	4843	3832	3733	5128	4416	4731	4705
ENSMUSG00000030096	4094	3563	4734	4467	4910	4751	4069	4299	5101	4391	4709	5077	5140	4385	4987
ENSMUSG00000021171	9849	7604	9989	3165	3625	3479	4863	4008	3890	3255	3116	3496	3353	4362	3565
ENSMUSG00000041577	12253	11280	13434	2240	2838	2621	4746	3705	2914	1457	1644	2952	2005	3808	3077
ENSMUSG00000067212	2234	2406	2179	9437	4312	4631	2846	5182	6095	4490	3663	8676	3130	3862	7507
ENSMUSG00000066026	3775	4682	4672	3821	4810	4773	4768	4084	5442	3275	4917	5302	4129	3795	4192
ENSMUSG00000050315	15957	12294	16124	1521	2175	1827	3054	2965	2236	1206	1893	2424	1966	3123	2424
ENSMUSG00000059714	3094	2716	3068	5727	5403	5154	5065	4116	4753	3743	3240	5594	4731	5053	5267
ENSMUSG00000018585	2051	1821	1891	6181	5104	4699	4234	4521	5493	5658	5630	5391	5338	5046	5518
ENSMUSG00000021876	7902	7052	6391	4718	3996	4588	3504	3746	3854	4421	4517	4536	3058	4470	4424
ENSMUSG00000079017	728	2250	695	3830	3724	2551	2429	2020	2377	4903	4882	15412	2750	4665	5267
ENSMUSG00000034120	3667	2858	3735	5246	5486	4604	4133	4086	4840	4400	4719	4936	5033	4634	4932
ENSMUSG00000025544	6404	4935	5789	4306	4595	3947	4187	3944	4228	4752	4815	4536	4373	4566	4035
ENSMUSG00000027540	1122	836	1062	8136	5784	5310	4409	4910	5771	4844	4666	5435	5593	4782	5392
ENSMUSG00000020717	2794	6346	4331	4649	3503	2850	4859	5903	4703	4982	5642	4909	4926	3683	3423
ENSMUSG00000018286	4485	4014	4674	4825	4876	4256	4286	4301	4954	4433	4382	4786	4316	4496	4832
ENSMUSG00000048120	6279	4805	6607	4901	4373	4685	3940	3560	4002	4209	4296	4238	4356	4402	4866
ENSMUSG00000001156	709	599	820	6553	5564	7184	2941	2559	4362	5026	6079	5956	7338	6186	6112
ENSMUSG00000043131	2996	2127	2526	5732	5052	4704	4102	4484	5031	5569	5962	5029	5266	4891	5211
ENSMUSG00000056076	2956	2694	3160	5255	5273	4674	4665	4146	4778	4616	4507	5284	5232	4693	4576
ENSMUSG00000023067	1638	1330	1593	4794	5580	5291	4401	5249	6405	5265	3821	5942	5808	5488	5765
ENSMUSG00000071659	4779	3899	4950	5169	4917	4369	3861	4026	4601	4322	4250	4331	4834	4803	4587
ENSMUSG00000022893	6295	7124	11350	4649	3711	4151	6242	3735	3090	2646	3405	2276	3442	5728	2915
ENSMUSG00000002831	8083	8504	8450	3221	2468	2206	3168	2235	1564	1320	1284	5894	3611	4001	2019
ENSMUSG00000004558	9400	9010	9846	2578	3351	3851	3416	2702	2753	2091	2291	4193	2648	3868	3655
ENSMUSG00000019055	3211	2777	2974	4990	5174	4244	5136	4695	4734	3991	4358	5739	5167	4656	4397
ENSMUSG00000018583	2983	2397	2958	5065	5386	4386	4369	4154	4759	5279	5356	4893	5482	4883	4569
ENSMUSG00000027566	3522	3041	3559	5760	4932	4189	4122	4553	5120	5129	4570	5112	4554	4517	5017
ENSMUSG00000022365	4053	4199	3805	4576	4644	4119	4134	3838	4223	4518	5574	4790	4947	4614	4202
ENSMUSG00000029068	4591	4049	4775	4993	4985	5050	4146	3588	3963	4325	4306	4404	4772	4677	4279
ENSMUSG00000049313	6715	5580	6410	4731	4118	4567	3477	3033	3552	3911	5542	3560	5107	4159	4245
ENSMUSG00000055681	3916	3174	3638	5075	5239	4636	4732	4475	5245	3716	3563	4821	4751	4520	4697
ENSMUSG00000006728	2925	2164	2937	5356	5567	4458	4439	4259	5238	4960	4969	5304	5241	4704	4571
ENSMUSG00000057604	15229	6752	10042	1575	3146	2944	4433	3041	3683	2116	1472	3576	2573	4014	3149
ENSMUSG00000041028	4243	4066	3921	4203	4080	3590	3594	3545	4111	4326	4837	4923	4484	4202	4092
ENSMUSG00000039218	3944	3326	4295	5153	5058	4568	3983	4156	4311	3631	3510	4896	4691	4695	4492
ENSMUSG00000029030	6867	5931	7181	4030	4000	3825	4165	3882	4095	3207	3710	3887	4097	4195	3927
ENSMUSG00000037206	13056	9313	11477	2466	2964	2479	4445	3722	3150	1597	1845	3214	1916	4071	3350
ENSMUSG00000022477	3734	6330	3637	3449	3429	2918	3190	3228	3185	2796	3164	4423	3382	3240	3102
ENSMUSG00000026727	7669	5948	7489	4007	3984	3307	4081	4443	4502	3998	4040	3795	3877	4400	4033
ENSMUSG00000028041	1705	1726	1892	6066	5867	4823	4933	5168	5357	2593	2629	5978	5329	4805	5052
ENSMUSG00000005881	5654	4891	5221	4497	4446	4066	4483	4144	4396	3723	3655	4892	4122	4297	4329
ENSMUSG00000026480	209	201	288	6781	5681	5566	3628	4238	5532	6007	7153	4716	6247	4868	6045
ENSMUSG00000024150	3107	2646	3174	4824	5305	4695	4341	4141	4678	5164	5850	4602	4937	4763	4602
ENSMUSG00000036309	6063	4807	5693	4166	4178	3844	4568	4061	4332	4169	3776	4497	4065	4395	3978
ENSMUSG00000020900	11725	8553	11284	2217	3476	2713	4164	3348	3390	2355	2244	3131	3173	3834	2948
ENSMUSG00000032328	5811	4450	5326	4171	4566	3968	4475	4275	4423	4630	4645	4107	4377	4327	4091
ENSMUSG00000036545	7335	6791	5976	4467	4513	3880	4072	3447	3242	2462	2444	5421	3186	4754	4137
ENSMUSG00000032026	5805	4097	5532	4080	4676	3826	4990	4449	4735	4063	3788	4372	4161	4354	4178
ENSMUSG00000044894	3232	4227	3097	4542	4309	4159	4391	3829	4324	4367	4206	4945	4250	3991	4233
ENSMUSG00000005566	3567	2810	3590	4986	5200	4555	4396	3987	4625	4200	4257	4875	5359	4856	4254
ENSMUSG00000026395	90	83	125	7401	5065	5147	3457	4688	5483	6966	7384	5022	5780	4296	6370
ENSMUSG00000002015	4622	4151	4428	4243	4479	3683	4096	4010	4260	4577	5060	4511	4619	4293	4034
ENSMUSG00000027435	410	914	682	5418	5292	4452	3988	5241	5441	6577	6832	5427	5673	3916	4853
ENSMUSG00000018819	805	784	901	6691	5840	5335	4726	3351	4797	3792	4710	6258	5748	4894	5703
ENSMUSG00000032504	4091	3161	3712	5069	4751	4371	4372	4549	4999	4205	4072	4517	4856	4719	4382
ENSMUSG00000031532	5484	4461	5625	4171	4212	3649	4270	4092	4068	4097	4377	4331	4209	4525	4218
ENSMUSG00000017778	4365	4679	4547	4375	4401	3812	3838	4108	4296	4354	4159	4464	4122	4112	3986
ENSMUSG00000051236	11574	8768	11548	2432	3147	2589	4041	3711	3552	2391	2336	3062	2837	3685	3027
ENSMUSG00000032383	4684	3590	4284	5008	5067	4067	4452	4325	4934	4833	4347	4608	4109	4425	4209
ENSMUSG00000032324	6600	5348	6443	4046	4141	3448	3730	3908	4270	4181	4076	4057	3861	4190	4069
ENSMUSG00000061518	3791	4565	3925	4818	4092	3625	3801	3951	4350	4331	4195	4737	4053	3884	4140
ENSMUSG00000073889	8783	7955	9160	3350	3399	3063	3607	3316	2824	2316	2260	4429	2638	3909	3333
ENSMUSG00000007097	9996	9611	11756	1651	2293	1725	2377	1881	1696	1333	1702	3695	1766	2948	2146
ENSMUSG00000027184	2974	2291	2721	5090	4910	4208	4386	4387	4741	5464	5424	4806	4858	4498	4232
ENSMUSG00000036402	5642	4933	5778	4342	4240	3672	4341	4389	4471	4425	3804	4061	4174	4329	3959
ENSMUSG00000038014	4594	3335	4189	4561	4864	4016	3907	4154	4527	4909	4674	4467	4587	4484	4274
ENSMUSG00000022995	11588	7093	10261	2205	3409	2833	4740	3902	3516	2348	2240	2957	3550	3890	2986
ENSMUSG00000030435	3167	2551	2884	5235	5373	4578	4294	4205	4614	3671	3928	4838	5000	4532	4530
ENSMUSG00000025610	13075	8775	10453	2025	2983	2730	4807	3877	3072	1713	2002	2965	2173	3649	2935
ENSMUSG00000046711	224	212	225	6126	7040	5696	3989	6206	7557	3134	2411	5598	5252	4919	5643
ENSMUSG00000052684	2300	2862	2935	4808	5102	5348	3289	4064	5152	2626	2779	4586	4403	4875	4993
ENSMUSG00000020250	1648	1524	1678	5696	5496	5285	3727	4031	5221	5538	5502	4073	5494	4724	4845
ENSMUSG00000020321	5339	6333	5188	3471	3770	3120	3381	3446	3556	3601	3756	4278	3378	3975	3279
ENSMUSG00000007739	3186	2666	3170	4912	4812	4241	4351	4344	4586	5096	5052	4541	4889	4655	4491
ENSMUSG00000038690	4352	4596	4128	4405	3999	3472	3986	3914	4308	4242	4228	4781	3904	4112	4072
ENSMUSG00000028868	3846	3657	3889	4983	4245	4044	3742	3958	4480	4085	4204	5294	4591	4197	4446
ENSMUSG00000030530	1653	1598	1608	6142	5855	5834	4087	3897	4323	3494	3146	5365	5609	4768	4814
ENSMUSG00000020745	4791	3662	4569	4277	4517	4134	3900	3948	4267	4412	4743	4312	4371	4512	4174
ENSMUSG00000022551	3495	4914	3637	4147	3978	3452	3563	3620	4075	3469	3329	4584	3727	3727	3742
ENSMUSG00000001289	4798	4584	5504	4523	3899	4037	3883	3922	4151	4191	4391	4191	4395	4187	4007
ENSMUSG00000038776	10651	8787	11572	2537	3283	2486	4187	4152	3753	2364	2151	2783	2490	3439	3473
ENSMUSG00000032458	3984	2935	3656	4690	4709	4018	4094	3779	4255	4938	4832	4861	4598	4584	4292
ENSMUSG00000040552	76	57	90	5152	4527	4728	3104	4983	6230	6448	7808	7600	4081	3770	6944
ENSMUSG00000032097	4143	3581	4440	4591	4650	4409	3586	3739	4073	4886	4886	4547	4616	4233	4342
ENSMUSG00000023886	6715	6502	6662	2882	3757	3976	5600	3477	4126	2492	2403	4258	3225	5092	3308
ENSMUSG00000034659	6604	5606	6184	3589	4057	3185	3960	3691	3982	3249	3355	3914	3887	4039	3671
ENSMUSG00000024853	4244	3768	4366	4685	4443	4155	3976	3844	4206	4050	4093	4528	4511	4161	4045
ENSMUSG00000022895	3599	3469	3997	4122	5220	4871	3295	3398	4115	4877	4209	4007	4806	5390	4746
ENSMUSG00000053565	3830	3420	4045	5049	4542	3953	4186	4190	4720	4249	4417	4590	4232	4134	4138
ENSMUSG00000027995	281	254	322	6126	5741	5327	2971	4231	4870	7463	6752	4545	6237	5257	5805
ENSMUSG00000035545	4064	3845	4320	5016	4585	4599	3474	3722	3859	2005	2077	4686	4006	4232	4530
ENSMUSG00000081895	4795	5534	6601	3008	2539	2904	2404	7607	3276	3885	5599	5997	4235	3961	3913
ENSMUSG00000037351	4545	3741	4290	3961	4719	4260	4443	3946	4227	3467	3164	4531	4288	4387	4180
ENSMUSG00000032786	1355	1991	1409	4937	5098	4580	3039	3488	4234	5248	5230	4906	5769	4542	4933
ENSMUSG00000030681	1782	1657	1797	6222	4876	4686	3986	4110	4685	3584	3253	5595	4976	4534	5067
ENSMUSG00000042675	4110	4574	5079	4928	4155	4620	3697	3400	3894	2830	4310	3984	4624	3809	4387
ENSMUSG00000025228	3869	3347	3875	4306	4259	3958	4086	3804	4212	4062	4218	4958	4638	4350	4121
ENSMUSG00000039515	2937	2685	3128	4595	4573	4005	4407	3952	4288	3512	3606	5331	4700	4386	4064
ENSMUSG00000026626	3866	6107	4181	3642	3625	3409	3255	3084	3254	3083	3976	4221	3771	3828	3333
ENSMUSG00000015094	4444	3863	4546	4218	4480	4041	5057	3974	4157	2589	2181	4779	3925	4522	3914
ENSMUSG00000030654	1663	1602	1752	5042	4884	4087	4280	4297	4642	5243	5966	5217	4776	4331	4397
ENSMUSG00000047459	6164	4783	5304	3905	4124	3629	4342	3846	4277	3775	3549	4023	3748	4107	3813
ENSMUSG00000018217	9521	7226	13782	2732	3076	2392	2517	2555	2355	2531	2594	3659	2338	3495	2853
ENSMUSG00000030894	4380	3399	4026	4146	4427	3858	4185	4142	4560	4408	5006	4522	4064	4411	4194
ENSMUSG00000029048	3637	2990	3512	4785	4797	3946	4286	4151	4592	4699	4613	4322	4372	4273	3962
ENSMUSG00000035385	26	15	9	4095	6085	4784	5168	5129	6872	6866	3225	7062	4026	5693	5365
ENSMUSG00000026034	5682	5280	7068	4077	4216	4353	3125	3177	3434	4491	4449	3105	3967	4303	3879
ENSMUSG00000026878	3999	3381	3971	4653	4398	4008	3717	3928	4321	4527	4762	4399	4427	4356	4243
ENSMUSG00000025784	20070	16356	12849	1289	915	1240	690	2054	711	490	864	2579	742	3107	2683
ENSMUSG00000024856	2105	1902	2239	5857	4997	4927	4346	4080	4936	4127	4949	3621	5623	4524	4332
ENSMUSG00000021457	255	146	225	6219	5289	5385	3426	4661	4954	5086	6047	4214	6417	4827	5068
ENSMUSG00000024990	13295	10318	11857	1809	2923	3610	3531	2863	2610	1587	1662	2317	2001	2787	2392
ENSMUSG00000102869	6474	5205	6479	3688	3791	3430	3130	3190	3499	3786	4307	4224	4010	4003	4036
ENSMUSG00000029632	4751	5070	4435	3599	3864	3233	3837	3735	4013	3873	3955	4357	3775	3874	3487
ENSMUSG00000041459	3796	2700	3579	4426	4915	4409	4158	3571	3914	4707	4807	4050	4975	4391	4196
ENSMUSG00000025410	3569	3345	3824	4663	4557	4100	4055	3881	4502	3331	3153	4808	4340	4377	4333
ENSMUSG00000001418	3102	2830	2978	4904	4485	3951	4387	4497	4858	4725	4595	4884	3968	4083	4513
ENSMUSG00000042626	3779	2931	3566	4059	4353	3798	4394	4113	4226	3926	3886	4870	4382	4488	4285
ENSMUSG00000031353	5789	4289	5633	3885	4416	3454	3922	3619	4295	4159	3766	4012	3820	4209	3955
ENSMUSG00000030095	5922	4379	5427	3600	4081	3574	3962	3452	3711	3574	3916	4178	4207	4558	3850
ENSMUSG00000025745	3164	4277	2904	3586	3506	3038	3320	3259	3292	3276	3452	4562	3842	3774	3232
ENSMUSG00000040462	2109	2312	2136	5115	4870	4561	4180	3802	4182	3113	3228	5517	4881	4333	4633
ENSMUSG00000029106	5213	4497	5309	4087	3905	3597	3831	3719	3878	3526	3752	4437	3728	3873	3809
ENSMUSG00000028416	3597	3555	3462	4224	4130	3861	3902	3992	4272	3790	3846	5014	4325	4423	4331
ENSMUSG00000031839	5174	4456	5221	4174	4012	3341	4083	4233	4346	4076	3965	4287	3849	3866	3945
ENSMUSG00000039646	8113	6030	6628	2761	3937	3282	4942	3525	3389	1925	2067	3469	3647	4182	2990
ENSMUSG00000034165	3263	2476	2957	5651	4671	4125	4964	4390	4266	2771	3605	4324	5024	4840	3699
ENSMUSG00000021178	3774	3556	3897	4768	4529	3993	3947	4156	4490	4428	4284	4453	4097	4002	4141
ENSMUSG00000040652	6334	5245	6673	3646	3703	3328	4010	3647	3837	3160	3418	3852	3936	3888	3591
ENSMUSG00000022378	676	482	561	6486	4946	4926	3409	4437	5553	5686	6245	4732	5292	4076	5316
ENSMUSG00000024538	3334	2518	3295	4507	5155	3932	4884	4289	4687	5001	4129	4330	4486	4379	3844
ENSMUSG00000031565	6352	5439	5911	3393	4244	3733	4323	3571	3445	3089	2751	4069	3539	4219	3639
ENSMUSG00000020917	2209	18705	2148	3543	3326	2798	2250	2768	3097	3419	3163	4476	3041	2885	2720
ENSMUSG00000022174	3993	3111	3734	4357	4552	4036	4259	3598	4108	4561	4410	4238	4566	4333	4122
ENSMUSG00000075700	3909	3187	3702	4295	4248	4037	3755	3913	4319	4716	4726	4676	4229	4160	4063
ENSMUSG00000024737	20	14	33	5953	5313	5231	2472	3985	5354	5544	4870	6950	4563	4561	6553
ENSMUSG00000025491	67	53	55	11738	5167	5624	2952	2691	3695	4967	5133	3518	6726	4539	4919
ENSMUSG00000024395	10881	9149	10745	1994	2319	2532	4123	3334	2676	1156	1354	2563	2006	3310	2434
ENSMUSG00000017817	9035	7059	9554	1937	3582	2871	4412	3425	3099	1185	1069	2926	2515	3204	2835
ENSMUSG00000032249	3153	2940	2941	4981	4501	3876	3956	3766	4416	4166	4757	4166	4966	3948	4179
ENSMUSG00000054455	4834	4063	4436	3975	4151	3661	4003	4033	4225	3369	3672	4360	4005	4166	3977
ENSMUSG00000031146	4144	3301	4150	3983	4665	4072	4722	3665	4335	4294	4097	3961	4440	4558	4071
ENSMUSG00000035212	5207	4214	5184	4078	3951	3493	3646	3461	3955	4160	4341	4157	3932	4000	4308
ENSMUSG00000000568	3250	2739	3249	5307	4896	4177	3391	3687	4739	4436	3652	4636	4200	4145	4925
ENSMUSG00000043336	9473	6731	10892	2427	3092	3049	3597	4253	3288	2655	2622	2072	2862	4047	2554
ENSMUSG00000062683	3480	3200	3594	4787	4275	3632	3903	4013	4338	4441	4335	4482	4216	4010	4004
ENSMUSG00000062980	15206	11788	14662	1550	1711	1774	2674	2492	2174	1245	1515	1952	1720	3013	2341
ENSMUSG00000046402	8979	8515	8943	3019	3206	2882	3605	3021	3217	2711	3072	3182	3092	3152	3102
ENSMUSG00000042541	3021	2519	3034	5061	4424	4009	3879	3792	4323	4730	4780	4604	4514	4030	4563
ENSMUSG00000030082	2347	1661	2098	4615	4996	4447	4173	3569	3948	4174	4143	5165	5059	4546	4122
ENSMUSG00000003363	1709	1585	1563	5173	4758	4263	4204	4464	5110	3219	3836	5036	4449	4692	4919
ENSMUSG00000033047	3278	3144	3485	4577	4498	3659	3848	3759	4603	4478	4221	4406	4215	4077	3891
ENSMUSG00000037712	8102	5549	7297	2689	3704	3094	3771	3353	3263	3324	2830	3595	3563	3995	3253
ENSMUSG00000024966	2293	1814	2085	4570	5202	4240	5277	5155	4594	3914	3664	3842	4863	4582	3704
ENSMUSG00000014077	4145	4071	4013	3893	3843	3713	3185	2952	3215	3908	4138	4383	4341	4472	3900
ENSMUSG00000024392	3118	2783	3022	4669	4910	4375	3864	3677	4070	2399	2455	4660	4520	4029	4143
ENSMUSG00000079293	42	35	46	5159	5740	5282	2379	2324	3859	7356	5731	5074	5692	5371	7868
ENSMUSG00000031708	5221	6446	4934	3994	3910	2966	3472	3312	3636	3393	3220	4049	3464	3480	3324
ENSMUSG00000032042	4307	3319	4106	3862	4423	3939	3984	3491	3811	4375	4221	4328	4499	4237	3889
ENSMUSG00000021610	3525	2812	3358	4438	4567	3907	3865	3674	4243	4458	4467	4470	4501	4141	4167
ENSMUSG00000053907	5735	4201	5489	3750	4054	3639	3347	3542	3410	4020	3953	4694	3585	3893	3413
ENSMUSG00000058056	9421	5382	6904	2734	3072	2749	4172	3643	3331	2999	3432	3333	3212	4404	3149
ENSMUSG00000015243	546	1106	746	4579	4841	4660	2838	3316	3837	5610	7626	4235	6244	4814	4361
ENSMUSG00000019916	3160	1978	2354	4092	4465	4221	5058	4060	4062	4680	4897	4380	4891	4585	4062
ENSMUSG00000015120	2864	2214	2662	4811	4676	3924	3855	4064	4823	4626	4742	4197	4515	4073	4325
ENSMUSG00000038244	6940	5126	6372	2859	4001	3371	4925	3746	3901	3009	2636	3681	3493	3985	3417
ENSMUSG00000029103	5648	4765	5273	4191	3940	3519	3412	3573	3815	3624	3423	4095	3503	3951	3894
ENSMUSG00000020376	2536	2146	2445	5581	4362	3973	3512	4703	5386	4611	4818	4358	4145	3952	4676
ENSMUSG00000046721	3915	3706	4383	4475	4366	3851	3796	4073	4430	4084	3794	4057	3941	3791	3846
ENSMUSG00000028820	1784	1201	1576	5084	5401	4629	4574	4337	4507	4075	3952	3898	5425	4599	3910
ENSMUSG00000028798	3674	3203	3628	4290	4205	3926	4114	3875	4557	4212	3895	4159	4135	4062	4130
ENSMUSG00000092341	4631	3347	3827	3481	4363	4419	3578	3039	3479	4147	4084	4385	4246	4077	4364
ENSMUSG00000028273	8151	4581	5851	3300	3908	3146	4148	4073	3797	3375	3506	3311	3889	3856	3432
ENSMUSG00000030298	4056	3029	3669	4362	4674	3832	3902	3836	4380	4029	3984	4385	4119	4151	4099
ENSMUSG00000052160	134	150	163	7127	5546	4490	3759	5443	6123	5002	4399	6443	3724	3509	6342
ENSMUSG00000044627	4219	3841	3900	4116	4381	3545	3872	3765	4153	4034	3935	4127	3905	4199	3788
ENSMUSG00000041084	3170	2086	2597	4826	4980	4000	4435	3520	4438	5105	4838	4241	4458	3988	3893
ENSMUSG00000035203	793	802	878	6415	5966	5436	3773	4309	4729	1539	1645	5281	4823	3982	4774
ENSMUSG00000049103	59	53	81	6291	6065	4921	3712	2805	4986	6742	5826	6180	4058	3469	6439
ENSMUSG00000058624	480	541	479	6790	4920	4772	3691	3561	4719	5079	5163	4651	5309	4460	4456
ENSMUSG00000002981	2552	2313	2392	4675	4684	3936	3971	3993	4392	3955	3715	4741	4152	4041	4103
ENSMUSG00000048163	68	48	124	7771	4950	5908	3761	2980	4166	3574	4464	4542	6474	4621	4906
ENSMUSG00000041203	3174	2649	3192	4765	4609	4321	3910	3942	4371	3692	3766	4276	4351	3809	4010
ENSMUSG00000004056	3745	3692	3798	3933	3915	3568	3632	3099	3274	2836	3061	4727	4119	3859	3705
ENSMUSG00000063882	3716	4138	3852	3952	3745	3421	3643	3505	3803	3843	4049	4188	3836	3952	3628
ENSMUSG00000018920	479	435	447	5715	4512	4518	3430	4527	5245	5577	5646	5336	4198	4017	6217
ENSMUSG00000023367	1514	1119	1557	6147	3742	3689	4575	4936	4333	5607	4418	5649	4604	3698	3964
ENSMUSG00000029528	1249	1318	1517	5291	4971	4703	3654	3959	4225	3716	4422	4736	5509	4157	4325
ENSMUSG00000058076	4882	4429	4733	3739	3670	3222	3482	3389	3791	3467	3599	4063	3577	3679	3438
ENSMUSG00000023048	1549	1414	1407	5420	4210	3989	3858	3916	4686	4179	5610	4362	5522	4133	4373
ENSMUSG00000029152	4984	4099	4810	3954	4112	3255	3591	3789	4157	3853	3759	3756	3649	3974	3567
ENSMUSG00000031841	10261	8172	10189	2344	2888	2141	3863	3492	2993	2017	1866	3224	2288	3570	2727
ENSMUSG00000060992	2852	2312	2815	4523	4280	3899	4084	3475	3946	4200	4585	4892	4549	4155	3943
ENSMUSG00000035901	4611	3617	4464	3875	4029	3643	3567	3623	3980	3994	4065	3888	4014	3978	3952
ENSMUSG00000015291	5671	4318	5372	3355	3733	3457	3462	3071	3072	3308	3658	3923	4153	4040	3837
ENSMUSG00000028945	5730	4419	5353	3708	3901	3292	3811	3988	4258	3644	3604	3378	3525	3848	3710
ENSMUSG00000020902	10419	7571	8841	2049	2983	2341	4014	3309	2966	2042	1772	3336	2343	3717	3093
ENSMUSG00000020091	4706	4082	4325	3929	3862	3422	3596	3447	3519	3248	3835	4064	4202	3991	3536
ENSMUSG00000019210	2516	2506	2739	4649	4045	3969	3417	3919	4596	4272	4536	4168	4366	4284	4253
ENSMUSG00000041560	2220	2692	2824	5310	4556	4467	3616	3791	4349	2474	2475	4579	3996	3787	4554
ENSMUSG00000028645	1444	1368	1646	5106	4922	4897	3454	3948	4714	5579	4492	3581	5348	4560	4495
ENSMUSG00000038375	7224	5029	5528	2924	3263	3180	3743	3149	2960	2829	2952	3989	3304	4315	3368
ENSMUSG00000022139	6854	5431	6269	3562	3539	3435	3451	3300	3647	3727	3721	3361	3076	3705	3496
ENSMUSG00000046718	1283	1284	1543	5301	3782	3791	3066	4212	4558	5025	4396	9723	2556	3132	5799
ENSMUSG00000004677	3488	2943	3547	4716	4649	4205	3866	3553	3648	2746	3171	4017	4266	3885	3929
ENSMUSG00000006390	3613	2697	3288	4605	4314	3596	4473	4496	4498	4010	3949	4232	3915	3995	3873
ENSMUSG00000027333	837	597	802	4504	5180	5987	2384	2783	4355	3917	4532	5436	6023	4902	5873
ENSMUSG00000033022	4947	8210	4508	2501	2521	3215	4829	2386	1997	1926	2115	4117	2082	3976	2465
ENSMUSG00000040713	2460	2174	2236	5004	4045	3724	3332	4228	4470	4193	6643	3884	4655	3513	4166
ENSMUSG00000071650	3436	2856	3356	4164	4207	3573	3796	3466	3902	4479	4356	4338	4451	3985	3956
ENSMUSG00000031078	4165	2937	3971	3484	4299	3892	4371	3349	3592	3740	3350	4682	3870	4208	3668
ENSMUSG00000027342	1958	1582	1846	4775	4664	3776	4378	4425	5054	4998	4607	4199	4458	4201	4167
ENSMUSG00000056851	3415	3014	3792	4631	4531	3962	3596	3719	4267	3284	3193	3817	4118	4089	4092
ENSMUSG00000002020	1698	1504	1875	3804	5085	5570	5929	3159	4269	3934	2381	4676	4411	4879	4326
ENSMUSG00000024456	1790	1424	1665	5452	4757	5135	3670	3620	4430	4587	4650	4758	5362	1009	4797
ENSMUSG00000028064	108	526	153	7469	5655	5534	2850	3174	4260	4231	4925	4152	5842	3967	4834
ENSMUSG00000020277	1207	2040	1233	4574	3881	3990	3616	3888	4544	3054	3404	3981	5652	3738	3934
ENSMUSG00000022488	140	135	146	5563	4771	4460	3353	4198	5083	5823	6347	4984	4870	3823	5422
ENSMUSG00000001911	3741	3975	4115	4225	4903	3838	3704	3672	3657	1158	1023	4028	3322	4189	4064
ENSMUSG00000013858	1181	1372	1474	5078	5460	4842	4053	4102	4459	1385	1462	4605	4488	4109	4410
ENSMUSG00000004789	2847	3190	2825	3616	3708	3505	3246	3209	3464	3739	4002	4118	4273	3684	3558
ENSMUSG00000055053	4546	4287	4747	4362	4823	3922	3368	3660	3965	2246	2102	3902	3228	3762	3898
ENSMUSG00000024927	3053	2472	3173	4359	4389	4065	3775	3921	3947	3223	3128	4254	4512	3995	4085
ENSMUSG00000020361	4218	3140	3689	3958	4215	3482	3527	3719	3854	4105	4253	3795	3992	3960	3848
ENSMUSG00000031751	4014	3167	3907	3900	3971	3888	3696	3480	3836	4059	3920	3839	4044	4065	3571
ENSMUSG00000071076	1657	1604	1818	4191	5226	4712	4315	4391	4008	1113	1564	4201	4091	4218	4030
ENSMUSG00000022890	4632	4282	4764	3863	3924	3196	3603	3702	3952	3693	3579	3878	3308	3615	3670
ENSMUSG00000030104	1543	1169	1408	5092	4794	4342	3936	3988	4227	4644	5073	4151	4948	4201	4288
ENSMUSG00000024664	3780	3199	3439	3526	4341	3916	5273	3822	3922	3091	2395	4097	4023	4131	3718
ENSMUSG00000006024	3090	2881	3305	4499	4149	4081	3638	3663	3925	3339	3518	4236	3927	3960	3855
ENSMUSG00000013160	3122	2659	3199	4447	4038	3749	3678	3796	4454	3846	4150	4156	4175	3978	3942
ENSMUSG00000032320	6430	4869	6177	3164	3602	2988	3849	3508	3726	3630	3477	3384	3477	3649	3282
ENSMUSG00000034341	3772	3684	4158	4237	4104	3635	3627	4035	4405	2630	2848	3667	3829	3821	3839
ENSMUSG00000049723	5	11	2	3265	5366	4334	2891	1887	3319	9558	8911	3576	5307	5777	4396
ENSMUSG00000042228	155	230	207	6685	4609	4815	2920	3991	4628	5554	6253	4755	4955	3835	4842
ENSMUSG00000032997	3187	2564	2827	3656	5233	4117	5401	3804	4347	1878	1595	4670	3952	4385	3873
ENSMUSG00000005611	11222	8700	11662	1576	2156	2138	3898	2709	2585	1541	1732	2634	2134	2881	2484
ENSMUSG00000037003	6488	6663	6568	3015	3044	3107	3625	3132	2568	1114	1134	3088	2276	3677	2938
ENSMUSG00000019998	3092	2426	3031	4677	4167	4025	3410	3790	4581	4309	4584	3999	4248	4093	4154
ENSMUSG00000020708	3499	2958	3393	4063	4212	3563	3692	3486	4039	4065	3865	4316	3845	3850	3975
ENSMUSG00000087006	3058	2718	3780	3275	4471	3792	4936	4054	3219	983	878	5116	2824	3831	3624
ENSMUSG00000030772	11809	8274	10107	2006	3111	2141	3430	2870	2663	1862	2120	2621	2195	2994	2798
ENSMUSG00000032487	197	196	308	2931	6428	6640	2675	2898	4971	5881	3742	3133	7035	5250	4914
ENSMUSG00000038463	5419	3922	4871	3335	4275	3405	4208	3497	3281	2876	2797	3888	3361	4350	3642
ENSMUSG00000032875	5927	5301	6639	2795	3555	3546	4378	3162	3579	1818	1244	3491	2859	3519	3252
ENSMUSG00000028964	4792	4304	4729	3710	3615	3205	3611	3350	3783	3323	3266	3910	3511	3642	3471
ENSMUSG00000030557	5750	4681	6107	3349	3506	3316	3125	3198	3547	3782	4169	3601	3296	3513	3583
ENSMUSG00000095597	3326	3009	3591	4451	4114	3518	3713	4067	4256	4319	3927	3928	3672	3693	3932
ENSMUSG00000025804	29	26	30	5370	5883	5715	3171	2156	3843	5661	5881	4037	5375	4874	4880
ENSMUSG00000037822	8291	6559	8301	2726	2740	2788	2914	2895	2863	2572	3498	2947	3186	3177	3169
ENSMUSG00000039234	6362	4808	6336	3223	3728	3172	3670	3162	3519	3437	3254	3318	3425	3608	3289
ENSMUSG00000025935	3119	2169	2802	4260	4536	3965	3745	3432	3955	4824	4675	3956	4252	4094	3705
ENSMUSG00000001424	2669	2108	2657	4545	4533	3903	3780	3598	4139	3838	3708	4714	4334	3701	3792
ENSMUSG00000032199	5363	4380	5115	3540	3653	3108	3543	3325	3476	2881	2806	3993	3773	3815	3471
ENSMUSG00000035697	143	108	182	5905	5572	5911	3646	2929	4111	3060	3807	4678	5787	4185	5258
ENSMUSG00000002812	3735	3040	3687	4277	4102	3700	3699	3722	3953	3135	2989	4089	3947	3837	3808
ENSMUSG00000030697	1910	1398	1920	4635	4505	4005	3905	3640	4632	4169	4763	4475	4587	3934	4002
ENSMUSG00000028173	5232	3684	4682	3181	4115	3178	4007	3369	3841	3890	3597	3549	3644	3880	3755
ENSMUSG00000031596	4079	2832	4187	4173	4257	4308	3625	2786	4145	4229	2909	3614	3738	4424	4374
ENSMUSG00000039105	3101	2995	3195	4417	3828	3655	3391	3699	4077	3803	4411	4043	4198	3807	3875
ENSMUSG00000065954	5944	5162	6327	3473	3415	3013	3164	3209	3163	3259	3445	3643	3330	3485	3228
ENSMUSG00000018677	2576	2846	2691	3843	4137	3519	3732	3611	3958	2809	3106	4494	3942	3634	3499
ENSMUSG00000006589	1519	1190	1472	4951	4467	4065	4044	3792	4488	4174	4938	4205	4628	4070	4319
ENSMUSG00000004535	4114	3317	3873	4471	3666	3558	3126	3291	3738	4100	4076	3696	3992	3969	3837
ENSMUSG00000003402	1553	1515	1539	4914	5280	4208	4513	3796	4036	2686	2602	4478	4731	4155	3915
ENSMUSG00000003068	2817	2821	3012	3968	4239	4096	3715	3502	3760	2508	2584	4048	4176	4046	3902
ENSMUSG00000021451	110	109	140	5597	5062	4621	2764	3424	4612	5326	6454	4941	4896	3850	5591
ENSMUSG00000044477	3832	3485	3894	3999	4208	3612	3493	3538	3730	2435	2979	3899	4405	3769	3761
ENSMUSG00000024014	231	354	128	5275	6131	5418	2142	2908	4372	4099	2923	5547	5334	4312	5527
ENSMUSG00000009035	2858	2600	2703	3709	4464	3895	4106	3498	4029	2905	2905	4810	4255	4117	3759
ENSMUSG00000021024	3095	2856	2995	4153	3998	3575	3556	3816	4373	4352	4045	4036	3785	3691	4033
ENSMUSG00000095115	2422	1879	2357	3696	4568	3968	4381	3992	4762	4756	3588	3972	4491	4346	3928
ENSMUSG00000004264	2259	2144	2070	4634	4596	3785	3573	3826	4304	3718	3674	4171	3934	3688	3917
ENSMUSG00000028270	922	910	971	16251	2054	2308	1871	10901	6708	6209	1120	5481	1011	1994	5673
ENSMUSG00000068798	3502	2395	3111	4311	4014	3468	3278	3870	4344	4410	4508	3723	3799	3780	3977
ENSMUSG00000023019	416	10750	416	1069	1155	375	450	263	97	791	1517	3862	1357	1254	221
ENSMUSG00000017421	3180	2199	2975	4157	4202	3900	3623	3661	4086	4537	4306	3917	4281	4076	3660
ENSMUSG00000058835	2486	2052	2328	4536	4168	4270	3420	3692	4358	4524	4749	3933	4054	3890	3852
ENSMUSG00000010277	3915	3418	3798	4159	3697	3247	3420	3671	3815	3631	3920	4352	3626	3525	3507
ENSMUSG00000002741	3031	2494	2852	4045	4020	3608	3653	3314	3679	3961	4301	4517	4374	3848	4008
ENSMUSG00000019254	3391	2921	3895	4234	4259	3900	3370	3987	3645	1577	1569	3958	3469	3663	3650
ENSMUSG00000025203	3453	6091	4361	4740	4210	3164	2459	2685	2873	4054	3465	4194	3647	3281	3017
ENSMUSG00000001507	4501	3641	4099	2997	4019	3522	4837	4341	4816	2299	1670	3789	3321	3621	3500
ENSMUSG00000005125	6827	5427	7580	2977	2567	2681	3612	3220	2781	2473	2408	3523	2782	3613	3101
ENSMUSG00000020097	795	789	827	4812	4136	4368	3153	3685	4043	4822	5973	4321	4984	4097	4545
ENSMUSG00000020737	959	820	856	4944	4480	3874	4244	4106	4852	4850	4412	5295	4133	4105	4217
ENSMUSG00000022336	3603	3435	3927	4337	3984	3408	3367	3718	4091	4209	3885	3693	3570	3749	3748
ENSMUSG00000090958	2810	2040	2093	3297	5193	4183	5375	4433	4176	3328	2618	3871	3353	4356	3616
ENSMUSG00000027360	17	21	78	6137	4820	6489	1781	1754	3913	4689	4695	4774	5850	4306	5915
ENSMUSG00000071655	3588	3408	3811	3949	3833	3495	3497	3600	3907	3172	3343	3940	3772	3753	3784
ENSMUSG00000040940	1849	1706	1894	5247	4720	4556	3414	3348	3938	1928	2110	4335	4684	3961	4302
ENSMUSG00000042682	4747	4038	4700	3623	3720	3417	3662	3542	3676	3856	3827	3214	3519	3523	3461
ENSMUSG00000026880	5386	4392	4644	3277	3250	2846	3117	3113	3273	2826	3782	4110	3729	3469	3246
ENSMUSG00000030447	1927	1452	1901	4713	4301	3922	2988	3551	4552	4804	4789	4155	4419	3801	4634
ENSMUSG00000017221	2072	2133	2031	4697	4593	3870	3695	3676	4171	3037	2825	4681	4354	3768	3966
ENSMUSG00000002844	2347	1914	2444	4767	4368	4009	3617	3574	4402	3883	4066	3974	4094	4102	4376
ENSMUSG00000028163	1992	1660	1888	4794	4706	4224	3263	3900	4411	4571	3761	3858	4636	4091	4239
ENSMUSG00000069744	3583	3174	3357	4218	3767	3503	3629	3547	4098	3909	3674	4063	3681	3606	3662
ENSMUSG00000057530	1580	1755	1817	4127	3859	3807	5116	4509	5190	3635	2591	4265	3935	3431	3599
ENSMUSG00000030161	6509	6347	7295	2731	2921	3083	3208	2786	2878	2733	2899	3081	2926	3265	3015
ENSMUSG00000002524	2610	2470	2965	4281	4412	3820	3809	3648	4110	2730	2663	4334	3933	3854	3771
ENSMUSG00000027293	2892	2635	3348	4212	3760	3486	3616	3606	4195	4015	4576	5205	3314	3143	4070
ENSMUSG00000027955	9289	5903	8492	2041	2902	2310	4287	3316	3985	2661	2307	2832	2893	3161	2588
ENSMUSG00000025162	3597	2954	3623	3932	3982	3545	3402	3201	3601	3526	3730	3962	4098	3800	3877
ENSMUSG00000026426	3287	2420	3079	4344	4103	3939	3491	4119	4505	3609	3577	3611	3827	3850	3865
ENSMUSG00000091896	4018	3362	3953	3776	3878	3489	3602	3574	3761	3475	4015	3803	3745	3724	3606
ENSMUSG00000023942	5772	4726	6082	3221	3653	3054	3711	3378	3619	3069	2853	3465	3096	3348	3360
ENSMUSG00000031274	11485	9129	11413	1894	2817	2191	2901	2531	2370	1478	1622	2385	1932	3043	2477
ENSMUSG00000028426	2847	2306	2680	4216	4398	3710	3501	3545	3868	3845	3906	4304	4104	3756	3704
ENSMUSG00000020671	4000	3185	3585	4277	3838	3320	3520	3990	4055	3866	3667	3575	3633	3733	3546
ENSMUSG00000003617	2712	2583	2423	3502	3696	4193	5518	3204	3572	4072	2394	4076	3444	4598	3948
ENSMUSG00000034807	3151	2230	2807	3828	3948	3569	3825	3186	3641	3699	3928	4278	4289	4007	3678
ENSMUSG00000030751	2894	2594	2869	4218	4007	3355	3336	3584	4081	4219	4083	3804	3724	4046	4020
ENSMUSG00000041324	2912	1578	2245	2643	5651	4598	2594	2953	3896	5493	3868	3117	4882	5283	4236
ENSMUSG00000030770	5955	4855	6175	3123	3394	3032	3862	3216	3370	2917	2594	3686	3117	3638	3108
ENSMUSG00000025498	143	170	256	4288	2735	4888	1510	2605	4537	3088	2236	15370	1275	3376	8810
ENSMUSG00000020432	2223	2340	2401	4846	4033	3730	3182	3486	3752	3551	4105	4534	3779	4005	3852
ENSMUSG00000026674	7838	6020	7098	2853	3206	2954	3024	2764	2551	2791	2388	3454	2460	3794	3192
ENSMUSG00000038733	3023	2328	2838	4145	4026	3731	3215	3377	3755	4247	4481	4091	3951	3690	4104
ENSMUSG00000001576	4471	3272	4085	3368	4090	3197	3859	3186	3766	3343	3514	3919	3670	3675	3380
ENSMUSG00000002147	2987	2502	2857	4482	3932	3778	3240	3436	3848	3567	3918	4082	4020	3838	4111
ENSMUSG00000053317	2203	1612	2044	4653	4328	3820	3984	3281	4077	4369	4070	4131	4346	3715	3990
ENSMUSG00000026003	3026	3770	2958	2597	2582	2152	2393	2428	2706	2881	3141	3945	2971	2967	2420
ENSMUSG00000032301	2963	2606	2986	4356	3975	3493	3327	3732	4111	4253	3970	3943	3610	3739	3999
ENSMUSG00000061306	2056	2087	2097	4640	4380	3884	3724	3262	3661	2581	2494	4602	4374	3825	3764
ENSMUSG00000030747	297	9250	585	3265	2824	2881	1227	1160	1449	2018	2304	2950	3889	2499	1469
ENSMUSG00000024085	1631	1588	1618	5228	4127	4096	3868	3655	3980	4465	4367	4139	3800	4057	3889
ENSMUSG00000022216	2335	2136	2557	6186	3361	3368	2884	4347	4727	4151	3182	5322	2969	3052	4800
ENSMUSG00000035027	1329	1293	1486	4974	4947	4381	3796	3730	4340	1938	2034	4355	4122	3873	4000
ENSMUSG00000015671	3193	2860	3189	4280	3762	3197	3328	3511	4210	4190	3885	3959	3625	3661	3945
ENSMUSG00000024121	1567	1503	1545	5233	4569	3876	3173	3939	5093	4214	4299	3837	4046	3846	4329
ENSMUSG00000028059	4043	3184	3577	3861	4129	3720	3229	3442	3821	2939	2667	4038	3599	3325	3677
ENSMUSG00000024300	81	70	78	6087	4414	4212	3012	3806	4804	3963	5217	4538	5112	3713	5171
ENSMUSG00000062078	2978	2798	3663	4042	3733	3338	2975	3410	3819	4085	4675	3963	3967	3376	3522
ENSMUSG00000024360	2497	1950	2391	4025	4273	3827	3262	3305	3718	4423	4208	3990	4137	3901	3847
ENSMUSG00000021361	2041	1883	1891	4417	4146	3410	3746	3453	4117	4173	4301	4056	4047	3593	3779
ENSMUSG00000048612	2948	2211	3032	4456	4057	3575	3443	3737	4562	4189	3990	3835	3742	3659	4006
ENSMUSG00000003345	2180	2238	2247	4384	4903	3954	3995	3526	3872	1579	1586	4016	4048	3833	3982
ENSMUSG00000057193	5730	4949	6566	3264	3143	3156	3545	2796	3263	2860	2920	3580	2990	3183	3399
ENSMUSG00000063358	3761	2839	3646	3773	3845	3436	3381	3245	3542	3784	4095	3728	3957	3969	3639
ENSMUSG00000022136	3886	3190	3645	3589	4068	3430	4284	3836	3601	3725	3487	3389	3647	3797	3060
ENSMUSG00000061032	2580	2427	2848	4167	4332	3766	3334	3546	3976	2748	2837	4313	3797	3779	3945
ENSMUSG00000022403	3242	2563	3061	3967	3978	3370	3892	3840	3793	3761	3846	3629	3689	3747	3221
ENSMUSG00000066406	4241	3470	3930	4137	3859	3628	3468	3057	3357	3426	3519	3374	3850	3722	3691
ENSMUSG00000028530	2366	1931	2307	4762	3933	3506	3240	3328	3717	4476	4771	4101	4298	3808	3746
ENSMUSG00000039067	3823	3042	3556	3665	3960	3422	3501	3570	3661	3707	3506	3791	3760	3726	3669
ENSMUSG00000006273	1121	973	1127	4568	3665	3918	3360	3339	3706	4047	5642	4340	4794	4023	4121
ENSMUSG00000052384	129	112	113	5132	4649	4227	3507	4322	5219	4301	4835	4955	4638	3767	4565
ENSMUSG00000027006	4261	3450	4249	3505	3902	3156	3478	3303	3569	4042	3662	3550	3660	3708	3472
ENSMUSG00000071072	3289	2585	3125	4038	4188	3607	3891	4237	3780	3822	3527	3265	3946	3939	3031
ENSMUSG00000047714	5008	4253	4810	3346	3395	3102	3210	3210	3420	2976	3122	3433	3571	3672	3308
ENSMUSG00000006299	2877	2561	3205	3763	3835	3708	3554	3280	3668	3067	3332	3933	4018	3602	3754
ENSMUSG00000029816	2632	3044	3124	3839	3009	2437	1644	3561	4151	3959	7598	3978	2948	3052	3373
ENSMUSG00000020787	8283	5485	7615	1823	2719	1623	3733	3888	2779	1695	2672	3215	2693	3136	2844
ENSMUSG00000105987	1346	887	1183	4267	4888	3908	4208	3669	4278	4504	3450	4105	4584	4106	3581
ENSMUSG00000032440	4486	4327	4744	3690	3422	2899	2913	3123	3056	3664	3447	4469	2817	3289	3546
ENSMUSG00000018796	3178	5163	2588	2415	2308	1788	1856	1974	2000	3025	3078	3299	2662	2805	1987
ENSMUSG00000032312	1051	904	973	5191	4956	4350	3487	3864	4276	2973	3313	4679	4283	3970	4247
ENSMUSG00000020644	9685	5493	6469	3765	2291	2798	2429	2874	3276	2629	2987	2803	2419	2915	2864
ENSMUSG00000022371	5405	5674	5851	3978	3134	3008	1733	2443	1941	2480	2414	4719	1899	3641	3657
ENSMUSG00000032702	11255	7854	10005	1375	2126	1996	2809	2818	2093	1687	1402	2193	1795	2726	2389
ENSMUSG00000037960	1848	1677	1928	4692	4203	3905	3671	3676	4682	3469	4185	3207	4332	3921	4085
ENSMUSG00000031024	11008	8931	9572	1656	2153	2024	2418	2002	1934	1576	1683	2609	1831	2596	2166
ENSMUSG00000037503	4303	3352	4115	3437	3647	3182	3169	2845	3361	3458	4016	3601	3757	3765	3478
ENSMUSG00000042364	3053	2296	2864	4068	4382	4143	3227	3000	3493	3570	3800	3290	4294	4141	3581
ENSMUSG00000010376	3356	2627	3146	3926	3669	3359	3471	3468	3761	3785	3952	3877	3795	3476	3591
ENSMUSG00000028793	552	456	616	6080	4530	4599	2608	3687	4534	3349	3153	4209	5193	4049	5042
ENSMUSG00000002885	2011	1653	2192	4650	4769	4450	3268	3182	4489	3015	3794	3300	4260	4019	3535
ENSMUSG00000024425	4516	3644	4296	3555	3643	3212	3079	3119	3557	3806	3428	3467	3468	3391	3351
ENSMUSG00000061981	4345	4147	4422	3397	3468	3080	3534	3246	3239	2504	2175	3968	3069	3588	3276
ENSMUSG00000060803	5522	4493	5884	3352	3286	3917	3067	4249	3333	2804	2724	3120	2428	3148	2595
ENSMUSG00000035227	2069	1881	2276	4029	4023	3519	3834	3695	3912	4428	4399	3584	3991	3701	3463
ENSMUSG00000004460	2333	1855	2008	4295	4353	3528	4042	3747	4012	4197	3852	3798	3835	3750	3530
ENSMUSG00000029146	4317	3636	4448	3662	3366	3116	3186	2999	3439	3032	3198	3889	3389	3166	3539
ENSMUSG00000050721	2096	1319	1729	4336	4352	3659	3034	3713	4452	3211	3619	4833	3817	3588	4279
ENSMUSG00000021614	3938	2721	3959	3992	3920	3788	3136	2195	3015	4051	3551	3610	3811	3992	3393
ENSMUSG00000001017	4247	3118	4148	3538	3554	3345	3334	3038	3403	3430	3573	3662	3598	3449	3419
ENSMUSG00000020390	4557	3858	4746	3497	3383	3288	3166	2971	3243	3241	3627	3053	3393	3577	3486
ENSMUSG00000024844	3291	2535	3185	3836	3854	3323	3897	3369	3985	3592	3439	3536	3896	3433	3421
ENSMUSG00000020580	5830	4300	5202	2922	3477	2987	4105	3427	3331	3302	2952	2829	3099	3759	2966
ENSMUSG00000102070	3856	7836	15053	1992	1729	2470	2131	3330	3446	1855	2243	1690	2039	3413	2566
ENSMUSG00000062929	5152	4334	5036	2825	3780	3137	3998	3351	3670	3052	2539	3043	3169	3293	3128
ENSMUSG00000029447	2747	2113	2611	3606	4114	3369	3466	3452	3412	4112	4250	3727	4071	3889	3578
ENSMUSG00000028035	6380	5172	7911	1961	2783	2850	4814	4058	2911	2049	2416	1609	2913	3995	1922
ENSMUSG00000013236	4244	3383	4459	3162	4070	3556	3903	2877	3526	2384	2188	3537	3478	3540	3458
ENSMUSG00000030541	4469	4198	4993	3338	3459	2875	2959	2929	3228	2697	2913	3596	3249	3193	3049
ENSMUSG00000036570	9133	7536	9377	1785	2292	2181	3408	2726	2406	1585	1321	2633	1871	2638	2345
ENSMUSG00000034463	3335	2684	2939	2723	4079	4582	4913	3095	3641	2804	1768	4226	2863	3835	3731
ENSMUSG00000005354	2951	2916	2999	3728	3670	3225	3530	3324	3662	3340	3322	3774	3502	3390	3135
ENSMUSG00000015947	64	36	52	5324	3658	4423	2214	4400	4843	4947	3860	8580	2300	3334	6635
ENSMUSG00000038034	1619	1432	1727	4460	4800	4070	4290	3637	4312	2029	2204	4068	4059	3668	3985
ENSMUSG00000038502	2513	2494	2924	3936	4368	3879	3789	3559	3635	1629	1617	3942	3643	3829	3486
ENSMUSG00000028923	1123	1224	1326	4998	4238	3877	3425	3967	4443	3250	3494	4666	4146	3446	4211
ENSMUSG00000027406	4000	4621	4212	3010	3053	2669	2746	2745	3054	2869	2974	3308	2775	2879	2825
ENSMUSG00000022389	8973	9074	11192	2082	2161	2273	2331	2356	1781	1463	1853	2038	1531	2297	2758
ENSMUSG00000025278	2463	2188	2484	3558	4150	3497	4006	4239	4523	3794	2862	3482	4041	3713	3441
ENSMUSG00000021917	3634	2799	3369	3673	3857	3291	3599	3447	3718	3955	3768	3706	3579	3351	3385
ENSMUSG00000031490	2623	2754	2149	4141	3760	3320	3532	2970	3658	3264	3413	4231	3939	3322	3331
ENSMUSG00000039953	6359	5725	7024	2622	3097	2546	3118	3125	2675	1840	1652	3137	2330	3278	2739
ENSMUSG00000056708	523	305	347	4763	5479	5458	3216	3430	4577	1998	2127	4784	4877	3953	5058
ENSMUSG00000006373	6040	4864	6348	2602	3309	2997	3101	2906	2924	2708	3029	3037	2926	3266	2842
ENSMUSG00000019362	3178	2877	3154	3638	3630	3364	3476	3034	3468	3497	3433	3682	3731	3768	3619
ENSMUSG00000073418	1027	857	1455	4595	3425	2978	2080	2829	2088	2639	2150	8282	4162	4842	2703
ENSMUSG00000033916	3489	3069	3578	4012	3511	3429	3295	3207	3731	3364	3400	3699	3520	3421	3694
ENSMUSG00000009555	2485	1991	2416	4165	3971	3733	3339	3138	3736	3173	3485	3904	4208	3674	4041
ENSMUSG00000025261	4867	3938	4662	3338	3387	2934	2998	3029	3098	3299	3241	3572	3204	3258	3201
ENSMUSG00000025479	330	2295	843	857	2565	2449	966	408	51	2261	5986	7351	325	3893	466
ENSMUSG00000028382	917	954	1060	4328	3739	4002	3271	3221	3673	4670	5287	4081	4577	3887	4061
ENSMUSG00000020346	2440	2013	2360	4041	4053	3579	3832	3191	3536	3064	3278	4296	3895	3665	3521
ENSMUSG00000040562	8789	7096	7783	2446	2372	2331	2753	2632	2657	2065	1992	2931	2053	2978	2544
ENSMUSG00000005625	2667	2687	2871	3966	3797	3276	3351	3114	3554	3385	3327	3960	3800	3572	3490
ENSMUSG00000026991	11022	8596	10306	1588	1914	1766	2547	2272	2015	1383	1556	2178	1933	2726	1978
ENSMUSG00000030842	1987	1997	2158	4313	3713	3124	3220	3532	4067	3689	3878	4422	3595	3330	3770
ENSMUSG00000015745	1950	1819	2217	4605	4528	4059	3461	3668	4068	1845	2157	4034	3399	3519	4092
ENSMUSG00000027613	1754	1525	1971	4216	4090	3754	3484	3341	4034	3889	3591	3957	4117	3625	4116
ENSMUSG00000074781	3043	2209	2722	3931	4032	3485	3592	3485	4283	3813	3734	3370	3573	3562	3510
ENSMUSG00000028673	3629	3256	3452	3690	3468	3174	3337	3237	3655	3213	3273	3744	3312	3511	3600
ENSMUSG00000029649	2411	2127	2335	4474	3496	3289	3341	3548	4013	3862	3659	3952	3674	3557	3837
ENSMUSG00000004891	3139	2937	3630	2829	4510	3060	3795	4129	4553	2353	1857	3915	3406	3023	3653
ENSMUSG00000051853	2990	2355	2962	3805	3505	3294	3078	3121	3388	3532	3913	3978	3995	3693	3801
ENSMUSG00000056692	3257	2875	3438	3574	3327	3321	3083	3048	3287	2891	3249	4264	3616	3411	3604
ENSMUSG00000073639	4888	3885	4751	3120	3424	2946	2927	3034	3183	3293	3342	3315	3118	3482	3309
ENSMUSG00000019978	4250	3710	4219	3579	3435	3072	2642	3010	3194	3682	3904	3492	3217	3289	3502
ENSMUSG00000019970	2107	3113	4230	3806	3342	3661	2456	2390	3081	3605	5335	3110	3984	4053	3445
ENSMUSG00000031701	3831	2863	3678	3584	3629	3185	3200	3209	3451	3745	3771	3479	3474	3222	3479
ENSMUSG00000039959	6767	5496	6654	2518	2662	2865	3739	2862	3092	2390	2410	3037	2524	3059	2687
ENSMUSG00000060860	1694	1456	1624	3922	4570	3464	4250	3685	4434	3750	3431	3803	4078	3831	3410
ENSMUSG00000023845	5201	4040	5163	3272	3124	3217	2916	2594	2931	3113	3645	3162	3329	3504	3253
ENSMUSG00000029148	3058	2688	3219	3848	3647	3459	3424	3092	3424	3116	3355	3819	3819	3413	3690
ENSMUSG00000020841	1802	1698	1822	3956	3349	3529	3017	3179	3775	4849	5018	3909	4081	3429	4128
ENSMUSG00000024091	3458	2664	3082	3685	3663	3313	3336	3541	3778	3745	3933	3410	3530	3626	3334
ENSMUSG00000004455	2371	1923	2181	3913	4161	3455	3179	3356	3543	4206	4422	3716	4121	3525	3439
ENSMUSG00000036241	3206	2990	3372	3782	3795	3283	3192	3046	3675	3023	3176	3464	3748	3742	3747
ENSMUSG00000047798	2	0	1	6571	4745	5781	2654	1924	3281	3417	4231	4111	5291	4665	4604
ENSMUSG00000059182	1481	1228	1365	4580	3823	3656	3276	3408	3819	4272	5211	3626	4467	3586	4103
ENSMUSG00000037058	5370	4116	5064	2935	3146	2866	3250	2905	3000	2833	3455	3006	3426	3397	3166
ENSMUSG00000026712	459	536	468	4450	4929	3228	3908	4105	4245	5767	4604	5446	3591	3672	3447
ENSMUSG00000028874	32	16	38	5475	4443	4256	2651	2807	4136	4291	4896	3702	5487	3664	4704
ENSMUSG00000033335	1119	1205	1154	4892	4607	4159	3441	3356	3945	2176	2190	4295	4399	3717	3876
ENSMUSG00000064357	9085	5606	7027	1299	2183	2109	1003	1290	1952	4402	1636	853	1564	3343	1789
ENSMUSG00000056429	3735	3050	3493	3203	3176	3112	2984	2808	2972	3374	3467	3733	3533	3597	3210
ENSMUSG00000054408	1686	1185	1440	3710	4266	3673	3764	3517	3997	4846	3956	3714	3956	3946	3808
ENSMUSG00000021922	3460	2706	3080	2717	3245	4798	4557	3411	1596	1654	1700	4897	2492	4228	3178
ENSMUSG00000030272	4590	3346	4398	3021	3415	2886	3645	3408	3518	2885	2920	3803	2888	3308	3546
ENSMUSG00000050732	2244	1944	2283	4616	3368	3455	2921	4029	4094	3901	3837	3913	3616	3165	4171
ENSMUSG00000022698	3404	2654	3222	3625	3625	3291	3523	3395	3510	3590	3640	3453	3646	3594	3372
ENSMUSG00000029823	5012	3889	4775	3135	3210	3190	2773	2709	2887	3016	3428	3322	3211	3332	3360
ENSMUSG00000061689	4038	3218	4125	3461	3444	3505	3578	3575	3387	1928	1831	3278	3260	3575	3338
ENSMUSG00000040479	1339	1241	1504	5077	4439	4424	2994	3387	3972	2363	2592	4261	4155	3438	4047
ENSMUSG00000073676	2342	2501	2368	3791	4037	3257	3736	3463	3469	3698	3421	3620	3596	3442	3181
ENSMUSG00000020850	4119	3482	3951	3656	3566	3066	2883	3127	3416	3429	3295	3504	3150	3317	3213
ENSMUSG00000023992	35	46	28	4803	4219	4516	3097	3206	4122	3651	5261	5121	4128	3526	4980
ENSMUSG00000032594	4171	3587	4915	3534	3282	3450	3016	2640	2637	2905	3279	3317	3539	3422	3248
ENSMUSG00000036138	1764	1819	2086	4610	3582	3436	3196	3290	3873	2014	2033	4725	3695	3447	3626
ENSMUSG00000032194	8778	6699	8538	2014	2378	2204	2652	2473	2158	1795	1820	2752	2040	2753	2645
ENSMUSG00000004530	3812	2766	3588	3233	3252	2996	3059	2818	3129	3155	3788	3976	3927	3517	3307
ENSMUSG00000034484	2197	1751	1958	3935	3846	3099	3138	3422	3949	4458	3991	5090	3003	3275	3897
ENSMUSG00000002957	1781	1615	1728	4487	4060	3322	3247	3466	3270	3724	4052	4513	3819	3742	3596
ENSMUSG00000005575	1913	1998	1908	3899	4238	3588	3804	3417	4024	2580	2678	4049	3745	3518	3618
ENSMUSG00000053158	169	168	163	6145	4815	4933	3268	3158	4159	2877	3109	4525	4964	3590	4320
ENSMUSG00000051495	1598	1484	1640	4723	4586	4308	2919	3061	3597	2959	3286	3873	4362	3774	3839
ENSMUSG00000021196	4910	3891	4786	3428	2847	2828	2654	2838	2821	2838	2868	3414	3338	3303	3362
ENSMUSG00000019054	3275	2915	3428	3959	3231	3032	3425	3221	3651	3122	3369	3879	3498	3238	3445
ENSMUSG00000032637	1332	1328	1391	4719	4732	4241	3325	3558	3690	1483	1457	3986	4377	3977	3818
ENSMUSG00000028759	4581	3769	4864	3262	3433	3001	3105	2768	3018	2997	3186	3381	3227	3281	3124
ENSMUSG00000024404	2237	1833	2354	3911	3724	3624	3218	3047	3597	4124	3870	3565	4012	3739	3842
ENSMUSG00000000171	2286	3086	2514	3711	3411	2885	2772	2908	3313	3477	3711	3677	3350	3308	3242
ENSMUSG00000028339	6612	4805	6462	3386	4276	1777	2841	2133	2225	1645	2469	3705	3189	2827	2637
ENSMUSG00000008575	7243	5823	6686	2857	2831	2330	2729	2570	2431	2457	2244	2988	2373	3272	2883
ENSMUSG00000027775	1156	1088	1270	4483	4051	3708	2938	3601	4017	4557	4724	3933	3982	3508	3954
ENSMUSG00000025856	2529	1861	2440	2822	4379	4200	4506	3051	3870	2500	2006	3565	3861	4520	3850
ENSMUSG00000091537	2832	2264	2728	3932	3768	3140	3464	3477	3850	3815	3741	3844	3452	3258	3691
ENSMUSG00000030278	125	3094	303	1622	2397	497	1284	445	62	1965	2546	6152	3370	3622	199
ENSMUSG00000025825	4440	3737	4564	3575	2945	3068	2925	2987	3259	2705	3132	3131	3377	3145	3197
ENSMUSG00000030116	6361	5413	5723	3345	3280	2415	2987	2582	2201	2997	3106	3501	2307	3124	2965
ENSMUSG00000030562	12452	8625	11016	1460	1771	1951	3031	1976	1787	1169	1256	1627	1622	2735	2219
ENSMUSG00000038324	1980	1790	1979	4097	3905	3636	3358	3185	3563	3078	3280	4172	4086	3592	3497
ENSMUSG00000041741	7229	4927	6479	1896	2766	2840	3972	2891	2865	2347	1988	2963	2332	3473	2748
ENSMUSG00000022452	3619	3310	3488	3554	3353	2957	3488	3292	3660	3244	3203	3531	3202	2983	3364
ENSMUSG00000060063	190	179	196	5307	3952	4052	3370	3063	3893	4312	6222	3511	5008	3323	4064
ENSMUSG00000029623	2942	2548	3052	3801	3988	3207	3135	3090	3652	3424	3150	3638	3522	3338	3449
ENSMUSG00000031924	2942	3418	3027	3222	3637	2998	2968	2923	3091	3569	3456	3725	3571	3318	2971
ENSMUSG00000028557	4842	3777	4300	2574	3464	3030	2946	2762	2945	3015	3030	3128	3801	3509	2936
ENSMUSG00000028559	3664	3184	3766	3684	3378	3288	2912	2743	3234	3361	3623	3434	3392	3487	3300
ENSMUSG00000020570	4348	3936	4488	3090	3152	2907	2889	2871	3099	3482	3525	3131	3050	3357	3067
ENSMUSG00000010097	3814	3359	3938	3478	3545	3415	3161	2947	2892	3073	3156	3249	3413	3423	3137
ENSMUSG00000035621	1051	865	1054	4400	4632	4118	3169	2928	3471	2655	2774	4190	4755	3767	3580
ENSMUSG00000021963	3509	2760	3303	3559	3581	3156	3518	3419	4049	3433	3137	3334	3289	3469	3139
ENSMUSG00000083596	3791	3551	4192	3663	3486	2999	3153	3246	3615	3329	3129	3374	3152	3115	3133
ENSMUSG00000004849	1530	1406	1617	3931	4070	3229	3913	3514	4143	3195	3380	4005	4001	3304	3606
ENSMUSG00000096210	3238	3557	3239	3624	3848	2896	2790	2429	3151	2620	2823	4726	2876	2667	3678
ENSMUSG00000022193	2541	2332	2464	3770	3762	3258	3262	2952	3783	3601	3586	3425	3796	3570	3619
ENSMUSG00000071715	26	17	44	5893	4476	4313	2847	3235	4446	3602	4335	3534	5152	3655	4547
ENSMUSG00000020483	5351	4222	4923	2710	3097	2486	2780	2768	2861	2368	2500	3396	2961	3160	3057
ENSMUSG00000030058	4115	3033	3788	3182	3667	2978	3200	2869	3138	3307	3259	3627	3519	3330	3183
ENSMUSG00000038462	2488	3542	2397	3051	3106	2638	2461	2722	3082	3201	3445	3294	2953	2939	2860
ENSMUSG00000024781	1179	1059	1149	3934	3679	3176	2913	3324	4075	3868	5854	4202	3640	3003	3759
ENSMUSG00000005469	3660	3599	3552	3001	3278	2724	2959	3041	3274	2511	2513	3682	3110	3194	2903
ENSMUSG00000067038	2613	2256	2843	3848	3716	3180	3316	3403	3638	3595	3657	3949	3754	3263	3301
ENSMUSG00000064358	6183	5199	15601	1216	1200	1440	1184	2066	2365	2420	1206	987	1041	3153	2210
ENSMUSG00000057236	3995	3041	4042	3458	3428	2768	3082	3092	3351	3132	3417	3430	3351	3266	2996
ENSMUSG00000009863	2626	3068	2642	3697	3087	2629	2744	3089	3442	3213	3164	3643	3039	2798	3179
ENSMUSG00000024587	2745	2296	2621	3567	3857	3442	2992	3040	3382	3862	3878	3410	3634	3398	3607
ENSMUSG00000021215	6062	6233	8931	1653	2294	2547	3954	2286	2192	1977	1624	2890	2295	3438	2407
ENSMUSG00000018736	2722	2063	2734	3211	3682	3807	2974	2990	3329	3747	3491	3407	4010	3915	3759
ENSMUSG00000024143	4557	3862	4472	2938	3413	2822	2943	2911	3016	3024	3182	3050	3452	3425	2872
ENSMUSG00000017776	3354	2538	3098	3379	3741	3222	3285	3113	3301	3803	3751	3209	3524	3583	3307
ENSMUSG00000031007	2892	2280	2525	3652	3559	3267	3039	3254	3624	3967	4590	3230	3651	3517	3669
ENSMUSG00000042726	2674	2199	2635	5188	2834	3471	2420	3667	3597	2873	2499	6245	2501	3015	4562
ENSMUSG00000014349	2832	2136	2786	3480	3719	3426	3527	3156	3290	3286	3462	3658	3883	3541	3367
ENSMUSG00000056529	40	54	54	4788	4738	4549	2169	2972	4225	4669	5135	4099	4487	3551	5000
ENSMUSG00000024474	4101	3231	3663	3318	3391	3029	2812	3036	3343	3386	3443	3299	3106	3342	3567
ENSMUSG00000032437	3231	2698	2964	3453	3504	2895	3406	3264	3341	3555	3521	3685	3382	3378	2987
ENSMUSG00000084786	2899	2379	2725	3815	3212	3148	3168	3202	3597	3564	3983	3772	3573	3140	3449
ENSMUSG00000024646	3987	4634	3861	3866	3041	3124	2770	2771	3034	3029	3627	2959	2932	3079	2528
ENSMUSG00000026970	1770	1487	1636	3994	3948	3601	2777	2887	3564	4298	4042	3804	4055	3867	3812
ENSMUSG00000027706	4652	3872	4386	3201	3367	2846	2769	2801	2840	3241	3384	2948	3071	3451	3123
ENSMUSG00000039208	1174	1197	1398	3383	3871	3765	3588	3411	4312	3700	3978	4685	3638	3424	4414
ENSMUSG00000022094	2041	1298	1669	3675	4474	3682	4034	2391	2877	4697	3122	4078	3876	4162	3172
ENSMUSG00000027087	3898	2753	3823	2852	3650	3014	2968	3031	3477	3903	3586	3304	3599	3442	3306
ENSMUSG00000033327	5654	4978	5828	2473	2328	2603	2481	3221	2066	793	860	3108	2024	3666	3002
ENSMUSG00000040128	1974	2173	2282	4015	3822	3935	2611	2930	3839	3232	3198	3057	4336	3690	4079
ENSMUSG00000038965	2815	2326	2620	3895	3593	3131	3132	3271	3539	3427	3738	3699	3433	3440	3300
ENSMUSG00000029322	128	78	117	8677	3806	3393	1950	3309	5030	4563	3386	8015	2010	2287	5815
ENSMUSG00000030249	7835	6038	7379	2484	2331	2758	2710	2520	2436	1653	1553	2511	2013	3482	2900
ENSMUSG00000028657	3747	2790	3384	3721	3336	2917	3168	3346	3777	3653	3686	3553	2845	3302	3690
ENSMUSG00000020132	3962	3334	3847	3346	3388	3337	3062	3080	3522	3010	3064	3125	3290	3330	3161
ENSMUSG00000029061	6993	5321	5819	2818	2685	2593	3316	2616	2694	1848	1770	2995	2253	3158	2796
ENSMUSG00000034205	2038	1496	1702	3581	4077	3703	3124	2190	2542	4265	4545	4261	4175	3557	3409
ENSMUSG00000024513	2857	2656	2712	3514	3595	3581	3012	3145	3530	3006	2721	3637	3301	3436	3903
ENSMUSG00000022463	3321	2630	3178	3888	3888	3093	3074	3373	3334	2919	2639	3638	3380	3366	3242
ENSMUSG00000040711	1343	1203	1570	3728	4065	3778	3595	2996	3532	4048	3373	3849	3806	4207	3617
ENSMUSG00000059824	7325	7320	9334	1463	2025	2128	2353	2714	1850	712	939	2009	1250	2051	3135
ENSMUSG00000069565	2017	1891	2204	4080	4095	3439	3518	3265	3758	2425	2263	3677	3722	3369	3544
ENSMUSG00000044147	1357	1080	1306	3846	3919	3538	3822	3604	4320	2833	2971	3942	4217	3531	4072
ENSMUSG00000028932	3318	2679	3066	3458	3767	2985	3130	3118	3605	3431	3260	3396	3265	3344	3539
ENSMUSG00000018899	1051	939	812	9667	2918	2966	1675	6235	4192	4661	2580	5191	2437	2202	5011
ENSMUSG00000001348	375	1163	386	4417	3053	3210	1962	3689	3809	3229	4984	3331	4655	2750	3638
ENSMUSG00000030682	2337	2065	2266	3773	3560	3157	3377	3182	3605	3407	3708	3824	3715	3260	3381
ENSMUSG00000018932	2780	2192	2668	3487	3801	3510	3436	3028	3471	3019	2980	3227	4097	3669	3572
ENSMUSG00000000711	4627	3841	4666	3002	2799	2779	2827	2778	2834	2805	3240	3139	3200	3191	2942
ENSMUSG00000028790	3109	2330	2963	3692	3697	3071	2810	2885	3292	3676	3381	3988	3386	3183	3513
ENSMUSG00000039109	670	733	715	4825	4195	3315	2778	3845	3121	4535	6555	3353	4689	2964	2913
ENSMUSG00000039753	1331	1107	1326	6239	3816	3628	3316	3036	3244	3923	4223	2603	4458	3919	3111
ENSMUSG00000003458	2367	2070	2323	3911	3506	3198	2718	3186	3461	3805	3817	3836	3493	3341	3639
ENSMUSG00000003528	1744	10500	1783	2565	2495	2140	1986	2122	2283	1837	1980	4040	2388	2339	2160
ENSMUSG00000045658	2208	1625	1800	4219	3583	3339	2231	3199	3768	4417	5288	3178	3716	3318	3874
ENSMUSG00000016494	7230	5646	4707	3177	2606	1595	2533	2827	2158	2728	2936	3536	2642	3309	2643
ENSMUSG00000021250	1277	1135	657	3432	3384	3273	1910	2872	4169	3760	3470	5755	3524	3152	6116
ENSMUSG00000008540	1135	4021	1167	3478	2932	3371	1695	2107	1988	3567	3554	4914	2822	3296	1908
ENSMUSG00000020936	2243	1885	2195	3819	3490	3146	2966	3156	3742	3681	3923	3755	3376	3283	3815
ENSMUSG00000008730	4236	3435	4041	3505	3046	3262	3041	2645	2959	3069	3531	2879	3345	3442	2860
ENSMUSG00000026872	2032	1635	2195	4061	3698	3307	2459	3023	3590	4215	4360	3921	3313	3334	3907
ENSMUSG00000040699	826	663	871	5127	3786	3473	2921	4148	4774	3469	3530	4458	3792	2870	4197
ENSMUSG00000019920	4392	3342	4445	3467	3088	2891	2866	3036	3268	3285	3717	2892	3070	3096	3121
ENSMUSG00000032812	1557	1232	1302	4083	3757	3461	3086	3317	3501	3057	3733	3963	4101	3354	3738
ENSMUSG00000049037	68	76	79	5853	3673	3042	2580	4892	4948	5432	5519	3974	3300	2384	4614
ENSMUSG00000045382	20	66	72	3691	3478	4668	1985	1945	3273	4197	8087	2843	5321	3699	4855
ENSMUSG00000048779	1609	1004	1128	4129	3939	3414	3473	3493	4091	3775	4359	4038	3365	3344	3886
ENSMUSG00000019873	4077	3087	3818	3176	3397	2820	2673	2973	3214	3544	3751	3213	3129	3228	3048
ENSMUSG00000071074	3105	2653	3071	3580	3626	3102	3338	3088	3323	2457	2534	3555	3210	3109	3269
ENSMUSG00000033184	3133	2625	2981	3444	3479	3059	2939	3273	3468	3890	3727	3220	3244	3258	3142
ENSMUSG00000020859	4042	3276	3944	2970	3365	3057	2600	2872	3103	3422	3340	3007	3227	3401	3225
ENSMUSG00000036781	2596	2178	2601	3483	3415	2985	3296	3239	3687	3988	3395	3614	3342	3383	3430
ENSMUSG00000020681	5404	6022	5434	2750	1933	2495	3902	4029	3549	1371	1255	3020	1750	3101	2684
ENSMUSG00000052997	5156	3495	4667	2923	3042	2565	2836	2919	2883	2988	3089	3027	3045	3258	2786
ENSMUSG00000027602	6291	5590	6336	2198	2480	2395	2949	2384	2488	1621	1461	2763	2071	2729	2439
ENSMUSG00000020889	9151	7524	7750	950	1919	1751	2065	2542	1666	1138	1112	2865	1650	2312	2621
ENSMUSG00000041891	2200	1740	1802	3510	3962	3189	3292	2924	3394	4159	3822	3617	3568	3416	3319
ENSMUSG00000037419	5994	4331	6439	2050	2789	2365	3908	2760	2978	2283	2218	2996	2740	2968	2678
ENSMUSG00000061731	3984	2853	3677	2879	3906	3477	3448	2406	2887	3149	2566	3074	3326	3874	3331
ENSMUSG00000040842	2046	1635	2008	3976	3893	3315	3259	3298	3506	2514	2385	3957	3644	3465	3457
ENSMUSG00000035478	1748	1531	1659	4142	4203	3663	3470	3348	3664	1677	1497	3850	3511	3239	3375
ENSMUSG00000020894	5888	4901	6311	2735	2658	2829	2665	2436	2363	1434	1459	2655	2605	3201	2778
ENSMUSG00000020155	8178	5209	7503	1676	2563	2108	3688	2796	2956	1901	1567	2387	2190	3154	2538
ENSMUSG00000029552	4444	3762	4593	2824	3241	3272	2361	2538	2933	3106	2739	2677	3523	3457	2942
ENSMUSG00000030603	2980	2791	2973	3610	3504	2779	3059	3216	3595	3267	3004	3418	3264	3205	3115
ENSMUSG00000079037	5042	4074	6252	2669	2576	2009	2310	2000	1828	2491	2534	3821	2827	2878	2085
ENSMUSG00000032803	2403	1888	2138	3512	3557	3134	2967	3145	3539	3651	3740	3398	3819	3591	3352
ENSMUSG00000031710	6	2519	2	11	5	1	3	9	1	217	675	217	364	134	3
ENSMUSG00000019832	567	399	571	5034	3903	3596	2738	3503	4302	4337	5306	2692	4738	3188	3920
ENSMUSG00000022878	108	2897	314	2028	2683	549	1613	518	111	2619	2952	7528	3141	3852	331
ENSMUSG00000017843	3120	2529	3150	3343	3228	3154	2969	2873	3358	3299	3513	3434	3504	3295	3372
ENSMUSG00000062933	4588	3414	3604	3110	4624	3842	2220	2294	4080	2441	3089	2458	2413	2282	2998
ENSMUSG00000069682	2138	1865	2377	3842	3575	3139	3011	2996	3559	4165	3244	3636	3326	3420	3404
ENSMUSG00000027878	3159	3119	3845	3740	3344	3490	2611	2468	3074	3431	3211	3289	3285	3396	3302
ENSMUSG00000013787	2528	2270	2565	3953	3710	3233	3378	3360	3543	2486	2364	3938	3107	3122	3333
ENSMUSG00000019494	3228	2899	3505	3284	3394	2773	2987	3000	3794	3183	2924	3507	2990	2990	3230
ENSMUSG00000001687	2899	2870	3042	3688	3327	3021	2676	3139	3344	3543	3929	3196	3224	3127	3448
ENSMUSG00000012428	2024	1531	1474	4731	3024	2356	1915	1665	1532	3490	2542	6165	4262	3925	2162
ENSMUSG00000050608	3400	3119	3195	3086	3154	2728	3316	2756	3189	3156	3094	3352	3167	3051	2957
ENSMUSG00000031875	1213	1042	1195	4503	3818	3055	2791	3811	4049	4130	3986	3721	3574	3469	3744
ENSMUSG00000041548	6104	5270	6184	2052	2629	2296	3084	3067	2409	1894	1806	2392	2203	3050	2367
ENSMUSG00000026814	1494	1568	1753	4486	3852	2872	3149	3145	3653	1831	1897	4171	4347	2976	2832
ENSMUSG00000031770	4635	4534	5185	2779	2740	2725	4054	4237	2987	2553	2705	2218	2801	3272	2562
ENSMUSG00000028756	5039	5882	6305	2172	2316	2357	2447	2109	1974	1258	1709	2671	2271	2702	2868
ENSMUSG00000004771	2264	2068	2235	3493	3271	3001	3308	3537	3672	3846	3721	3222	3504	3309	3154
ENSMUSG00000036046	997	896	1094	4384	3802	3537	3266	3477	4042	3011	3489	3795	3962	3316	3614
ENSMUSG00000023830	2545	2116	2412	3367	3711	2987	3114	2849	3206	3508	3865	3274	3716	3556	3186
ENSMUSG00000024672	42	66	58	4062	3214	3072	2164	4008	4071	5489	6658	5332	3092	2423	5283
ENSMUSG00000028967	2348	2674	3148	3147	3780	3666	2764	2204	2828	3580	3357	2895	3593	4652	2499
ENSMUSG00000026031	2588	2219	2701	3693	3308	3411	2794	3231	3393	3546	3410	3392	3735	3381	3547
ENSMUSG00000024011	6687	6693	5343	2333	2120	1878	1502	4396	1764	612	1188	3091	1397	4051	3023
ENSMUSG00000002010	3811	4072	3857	2734	2695	2288	2508	2380	2518	2523	2551	3062	2417	2635	2423
ENSMUSG00000004285	3298	2832	3143	3445	3052	2937	2748	2989	3253	3004	3786	3284	3377	3004	3232
ENSMUSG00000025477	5828	4703	5983	2067	2600	2650	3138	2615	2622	1916	1883	2809	2673	3054	2423
ENSMUSG00000022858	3039	2238	3010	3290	3460	3148	3072	3353	3363	3631	3716	3056	3378	3309	3049
ENSMUSG00000038619	3714	2973	3458	3282	3378	2866	2813	2767	3040	2969	3163	3326	3182	3272	3135
ENSMUSG00000019872	3945	3558	3894	3773	2613	2496	2348	3083	3442	2951	3861	2958	2800	2583	3118
ENSMUSG00000016664	3745	3224	3883	3387	3085	2848	3024	3045	3156	3054	3211	3085	3096	3062	3137
ENSMUSG00000040945	1249	1016	1297	3911	3879	3220	3017	2966	3433	3102	3783	3970	4408	3134	3435
ENSMUSG00000017929	642	390	482	3311	4569	3627	3396	3553	3825	4200	3219	4440	3666	3856	3895
ENSMUSG00000031808	1321	3434	1617	2145	2536	2248	1836	1969	2254	2153	3189	4721	3233	3308	2504
ENSMUSG00000003161	2802	2377	2761	4002	3281	2796	2775	3020	3361	3520	3599	3457	3227	2970	3320
ENSMUSG00000021807	2970	2663	3139	3451	3317	2848	2977	3090	3299	3275	3166	3566	3161	3090	3200
ENSMUSG00000066551	3493	2945	3629	3130	3283	2556	3083	2853	3083	3354	3246	3395	3202	3208	2988
ENSMUSG00000039286	3989	2903	3734	2794	3269	3144	3134	2553	3071	3331	3099	3142	3268	3386	2929
ENSMUSG00000020572	2566	3137	2725	6194	2538	2771	1722	4377	3603	3570	2967	3769	2200	2550	3866
ENSMUSG00000029538	2290	1874	2271	3454	3587	3299	3456	3242	3877	3321	3083	3504	3617	2935	3501
ENSMUSG00000015937	1673	1507	1711	4076	4043	3379	2986	2960	3409	3247	3325	3766	3536	3084	3732
ENSMUSG00000021288	3829	2925	3939	3198	3324	2958	3041	3037	2885	2297	2441	3161	3005	3210	3022
ENSMUSG00000020198	3145	2639	3141	3403	3258	3116	3089	3097	2897	2938	2954	3467	3129	3126	3064
ENSMUSG00000000743	2544	2248	2559	3547	3163	2993	2781	2802	3127	2847	3383	3881	3454	3113	3342
ENSMUSG00000039191	1678	1383	1705	3371	3783	3423	2874	2969	3645	4144	4105	3588	3807	3591	3679
ENSMUSG00000054405	4067	3047	4010	3223	3091	2785	2845	2707	3171	3025	3092	3079	3174	2988	3114
ENSMUSG00000026219	2948	2239	2607	3265	3270	2971	2750	3004	3238	3527	3926	3621	3273	3147	3132
ENSMUSG00000025225	362	349	431	4994	4516	4180	3102	3472	3955	1832	1571	3855	4718	3564	3956
ENSMUSG00000025066	3953	2992	3687	3236	3343	2776	2757	2724	3061	3123	3145	2996	3227	3228	3267
ENSMUSG00000000149	3342	2536	3386	3110	3245	2910	2943	2979	3288	2718	3169	3659	3233	2843	3243
ENSMUSG00000032046	1566	1439	1682	3760	3186	3104	2833	3414	4231	3024	3833	4268	3142	2789	3879
ENSMUSG00000062908	4197	5028	3681	1870	1817	1620	1520	1502	1588	1864	2503	2938	2389	2410	1754
ENSMUSG00000030103	1908	1395	1250	3099	3881	3630	2826	2372	2684	3457	3578	3718	4465	3605	3786
ENSMUSG00000052459	2316	1805	2270	3463	3216	3071	2713	3025	3344	3481	4383	3293	3410	3335	3338
ENSMUSG00000041926	878	709	745	4540	3831	3522	3032	3661	3880	2843	3008	4231	3887	3144	3415
ENSMUSG00000020674	2752	2384	2767	3088	3915	2696	2875	2576	2665	3544	3434	3471	3506	3056	2695
ENSMUSG00000043962	3113	2545	2927	3408	3457	2926	2650	2601	2969	3392	3127	3652	3039	2999	3359
ENSMUSG00000027002	4564	3755	4289	2702	3120	2580	3053	2857	2895	2940	2779	2976	2939	3074	2535
ENSMUSG00000093904	2463	2424	2596	3344	3582	3052	2812	3049	3536	3479	3394	3127	3156	3069	3226
ENSMUSG00000028796	1179	996	1321	4064	4230	3872	3932	3513	3818	1741	1628	3827	3577	3417	3335
ENSMUSG00000029247	3004	2758	3183	3263	3263	2857	2826	2846	3242	3461	3319	3202	3212	3055	3055
ENSMUSG00000023904	8145	6556	7730	2002	1987	1763	2393	2419	2086	1624	1837	2528	1735	2384	2283
ENSMUSG00000011884	1937	1489	1725	4134	3606	3083	2939	3737	4027	3061	3491	3270	3392	3174	3526
ENSMUSG00000000326	3186	4247	3171	3088	3398	3127	2951	2717	3049	2401	2177	3141	2772	2966	2680
ENSMUSG00000058099	81	64	93	4930	3996	3940	2938	2925	3525	3888	4666	3263	4904	3267	3722
ENSMUSG00000004936	2152	1632	1864	3335	3372	3330	2760	2752	3288	3650	3609	3586	3759	3613	3600
ENSMUSG00000021037	2781	2418	2770	3397	3275	2922	3603	3519	3256	3043	3028	3062	3211	3244	2912
ENSMUSG00000038677	8242	6021	8726	1322	2053	1911	3380	2336	1983	1308	953	1841	1996	2599	1729
ENSMUSG00000068328	1586	1498	1582	4220	3993	3404	2925	3144	3566	2740	2804	3570	3443	3297	3398
ENSMUSG00000025580	2649	2120	2473	3334	3426	3033	3016	2878	3470	3292	3267	3312	3482	3165	3253
ENSMUSG00000069792	112	63	142	7430	3519	3488	2619	3214	3136	4098	3484	3377	4095	3204	3127
ENSMUSG00000000001	2535	1957	2276	3420	3465	3169	2819	2845	3284	3725	3863	3128	3547	3489	3208
ENSMUSG00000030754	3092	2302	2723	3287	3464	2839	2833	3015	3209	3714	3709	3201	3117	3238	2946
ENSMUSG00000025268	2673	1871	2465	3386	3673	3164	3305	2730	3270	2627	2579	3583	3340	3577	3247
ENSMUSG00000053898	3351	3579	3517	2306	1987	1883	2335	2282	2365	2027	2310	3392	2374	2745	2339
ENSMUSG00000049288	5319	4088	4978	2449	3005	2559	2969	2474	2607	2466	2161	2990	2657	3205	2744
ENSMUSG00000033059	6356	5485	6520	2056	2124	2036	2473	2680	2424	1904	2319	2982	2194	2499	2443
ENSMUSG00000021728	681	538	744	5561	3850	3597	3115	3212	3776	4394	4098	2741	4141	3361	3166
ENSMUSG00000063576	3358	2702	3772	3288	3412	2837	3066	2829	2982	2549	2746	3149	3241	2997	2879
ENSMUSG00000042712	4108	3050	3897	3076	3522	2625	2950	2559	2859	3148	3209	2937	3151	3059	2957
ENSMUSG00000055436	3494	2732	3472	3176	3288	2881	2691	2673	2774	3425	3249	3063	3065	3210	2982
ENSMUSG00000029598	2877	2469	2855	3437	3070	3122	3147	3229	3509	2109	2077	3716	3110	2976	3299
ENSMUSG00000042349	572	427	576	5091	4515	3965	2148	3755	4423	3435	3334	3082	4547	3142	3698
ENSMUSG00000025044	65	51	149	4290	3900	3730	2414	2994	4308	5159	4914	3630	3430	2942	4385
ENSMUSG00000109324	2381	1812	2588	3667	3848	2876	2961	3107	3554	3266	3120	3308	3397	3074	3040
ENSMUSG00000055435	1100	1003	1353	4410	3646	3219	2656	3270	3888	3791	4394	4257	2986	2806	3749
ENSMUSG00000008892	3008	2600	2840	3190	3195	2853	3002	2911	3422	3449	3298	3319	3051	2939	3048
ENSMUSG00000031622	2435	2081	2463	3736	3167	3093	2916	3059	3492	3326	3316	3367	3353	3094	3319
ENSMUSG00000001419	3701	2605	3630	2620	3212	3096	2767	2705	2936	2467	2586	2903	3464	3298	2908
ENSMUSG00000036707	4498	3620	4575	2684	2900	2781	2513	2670	2822	2741	3054	2898	3038	3073	2766
ENSMUSG00000035585	3227	2714	3135	3375	3481	2688	3235	2956	3250	2665	2510	3388	3185	3093	2929
ENSMUSG00000034160	3725	2960	3894	3228	3063	3128	2609	2459	2697	2900	3401	2816	3473	2995	2826
ENSMUSG00000033955	2739	2358	2744	2811	3622	3102	3771	3103	3097	1626	1443	3453	3037	3194	2798
ENSMUSG00000020773	2164	1609	2137	3320	4056	3175	3945	3792	3863	1221	946	3364	2892	3096	2989
ENSMUSG00000030704	3664	2796	3404	2936	3149	2927	3059	2775	2971	3306	3247	2808	3376	3253	2815
ENSMUSG00000022400	3074	2622	2948	3366	3103	2701	3059	2744	3140	3134	3244	3285	3175	3048	3161
ENSMUSG00000060073	3036	2807	3093	3479	3170	2765	2764	2930	3499	3442	3016	3312	2784	2955	3240
ENSMUSG00000005442	885	856	1037	4555	4615	4271	3036	3285	3583	1277	1218	3489	3899	3412	3571
ENSMUSG00000026965	3486	2734	3440	3157	3019	2758	2908	2702	2954	3006	2991	3347	3141	3052	2986
ENSMUSG00000031672	2846	2367	2764	3675	3416	3185	2959	2880	3364	3036	2686	3197	3235	3010	3134
ENSMUSG00000020594	3384	2824	3468	3221	3138	3088	2732	2803	3010	3342	3634	2728	3264	2953	2786
ENSMUSG00000037499	6312	5275	6269	2320	2379	2073	2949	2578	2544	2017	1789	2878	2097	2612	2451
ENSMUSG00000053119	4332	3574	4478	2827	2659	2490	2640	2564	2707	2694	2945	3030	2823	2897	2970
ENSMUSG00000031652	789	496	633	4927	3551	3844	2391	3100	3550	3948	4249	3013	4575	3464	3624
ENSMUSG00000006050	2886	2407	2864	3272	3483	3148	2756	2602	3045	2999	2824	3263	3096	3205	3312
ENSMUSG00000006676	3256	2723	3316	3030	3127	2966	2752	2576	2695	2721	2992	3210	3229	2977	2835
ENSMUSG00000043733	4415	3420	4046	2546	2881	2517	2640	2623	2680	2666	3159	3031	3182	3049	2912
ENSMUSG00000030835	2908	2257	2758	2847	3224	2955	3357	2664	3029	2844	2983	3061	3766	3034	2963
ENSMUSG00000031729	2456	1886	2336	3194	3191	3439	2669	2627	2679	3391	3522	3843	3461	3247	3461
ENSMUSG00000063694	1965	3073	1953	2874	2837	2529	2668	2980	3143	3093	2998	3090	2650	2687	2739
ENSMUSG00000029777	1816	1621	1784	3594	3659	2922	2680	2571	3126	3572	3407	3475	3647	3186	3151
ENSMUSG00000014294	2951	3024	3204	3027	2977	2548	2974	2589	2723	2962	2993	3358	2979	2882	2875
ENSMUSG00000024845	3099	2805	3180	3335	2898	2636	2971	3098	3261	2546	2495	3371	2853	2673	2976
ENSMUSG00000026255	8504	6670	8506	1202	1796	1756	3042	2624	2244	1217	1214	1996	1691	2484	1967
ENSMUSG00000022517	3422	2890	3696	3125	2833	2754	2590	2900	3053	2589	2611	3312	2818	2909	3081
ENSMUSG00000026094	3451	2880	3639	3212	3023	3038	2462	2203	2697	3196	4037	2240	3588	3774	2991
ENSMUSG00000020823	1908	1763	1812	3589	3562	3303	2941	2888	2976	2781	3466	3425	3612	3086	2976
ENSMUSG00000009549	3140	2793	3070	3320	3073	2647	2988	2980	3111	3031	3307	2987	3093	3041	3007
ENSMUSG00000009630	3465	2810	3509	2880	3069	3038	3085	2912	3294	2764	2948	2515	3281	3109	2764
ENSMUSG00000034902	1812	1396	1653	4226	3712	3600	2461	2750	3244	2314	2622	3559	3709	3251	3577
ENSMUSG00000022781	2368	1873	2409	3481	3188	3179	2886	2774	3091	3407	3890	3076	3533	3373	3070
ENSMUSG00000020538	1675	3346	1758	3286	3456	2676	2243	2083	2274	1769	1607	4511	3015	2765	2317
ENSMUSG00000004451	1350	1219	1413	3861	3533	2988	3094	3277	3596	3479	3750	3395	3870	3010	2976
ENSMUSG00000032382	2813	2175	2550	3559	3115	2974	2880	2791	3140	3256	3279	3220	3160	3372	3290
ENSMUSG00000029723	1320	1131	1665	4576	3955	4070	2821	2935	3552	1610	1822	3394	3656	3233	3411
ENSMUSG00000038437	3556	3171	3642	3543	3119	3151	2273	2488	2825	2483	2448	2793	3328	2899	3126
ENSMUSG00000024965	69	78	110	5578	4027	3994	2588	3610	4242	2166	3060	3803	4535	2742	3910
ENSMUSG00000024097	2798	2127	2718	3262	3353	3042	3178	3001	3208	3547	3375	2735	3214	3264	2793
ENSMUSG00000025364	2188	1867	2134	3359	3637	2839	2843	2809	3338	3516	3353	3246	3433	3094	3124
ENSMUSG00000026586	4553	3096	3739	3086	3429	2598	2884	2406	2788	2877	3142	2990	2481	3192	2563
ENSMUSG00000055805	55	78	84	4757	4603	4702	2649	2454	3910	2192	2358	3367	4815	3855	4255
ENSMUSG00000027893	4516	3916	4350	2711	2675	2575	2613	2431	2764	2798	2539	2779	2435	2793	2604
ENSMUSG00000060601	1948	1851	2280	4015	3669	3305	2827	3067	3235	1641	1625	3513	2964	3059	3256
ENSMUSG00000021124	3399	2910	3412	2952	2928	2615	3001	2841	3106	2897	2745	3189	2776	2921	3113
ENSMUSG00000029570	173	308	273	4106	3935	3950	2703	2727	3766	2778	3860	3778	4842	3167	3718
ENSMUSG00000039159	4525	3683	4667	2778	2640	2465	2832	2654	2672	2326	2552	2818	2726	2999	2441
ENSMUSG00000030123	773	854	861	3945	3791	3111	2957	3076	3417	2264	3006	3622	3991	2901	3356
ENSMUSG00000074622	254	186	211	4166	3542	3754	2531	3266	3841	2710	3709	3729	3931	3769	4184
ENSMUSG00000038370	9178	7064	9737	1159	1354	1367	2057	2634	1935	793	981	2072	1177	2459	1811
ENSMUSG00000025795	5855	3922	4798	1950	2598	2179	2598	2431	2480	2128	2874	2640	2897	3107	2368
ENSMUSG00000030157	1321	1234	1283	3989	3212	3105	2613	3350	3762	3501	2756	4703	2887	3214	3580
ENSMUSG00000003037	1992	1624	1893	3863	3379	3108	2847	2607	3435	3049	3401	3429	3218	3042	3247
ENSMUSG00000053560	1186	884	858	3574	3985	3720	2667	2691	3811	2454	2249	4019	4111	3309	3970
ENSMUSG00000022314	2541	2253	2674	3103	3396	2802	2878	2628	2902	3324	3495	3159	3386	3175	2747
ENSMUSG00000030805	3523	2694	3323	3369	2918	2756	2467	2737	2892	2584	2628	3385	2727	2927	3183
ENSMUSG00000028792	1071	1921	968	3874	3423	2862	2459	2535	3231	3299	3341	3478	3491	2810	2916
ENSMUSG00000020238	1046	1008	1086	4099	3958	3390	3110	3053	3343	2080	1779	4008	3619	3267	3263
ENSMUSG00000059447	2534	4734	2542	1873	1756	1516	1767	1702	1767	1920	2302	2696	1945	2031	1653
ENSMUSG00000040824	2760	2187	2808	3131	3375	2715	3090	2767	3090	3192	2744	3373	3171	3035	3025
ENSMUSG00000037236	3980	3120	4102	2904	2954	2637	2559	2549	2737	3190	3125	2760	2708	2974	2665
ENSMUSG00000024099	3293	3536	3227	2856	2687	2253	2537	2714	2883	2642	2748	2944	2585	2625	2442
ENSMUSG00000062397	3684	3006	3511	3255	3200	2626	2943	2947	3169	2573	2461	2825	2944	2759	2768
ENSMUSG00000032330	2711	2865	2729	2927	2849	2494	2690	2864	2947	3105	2865	3171	2779	2712	2808
ENSMUSG00000020923	2331	2146	2540	3295	3498	3172	3266	2697	2772	2154	2131	3266	3371	2989	2891
ENSMUSG00000027215	1504	1435	1886	4167	3105	3108	2372	3128	3568	3506	3763	3041	3750	2924	3353
ENSMUSG00000059119	3264	2666	3337	2787	3009	2581	2527	2469	2737	2994	3152	3195	3008	2794	2831
ENSMUSG00000027287	2261	1563	1920	3557	3503	3035	2615	2629	2890	3334	4088	2836	3998	3168	3261
ENSMUSG00000036112	2583	2039	2466	3249	3414	2754	2657	2819	3000	3148	3204	3266	3118	2979	3047
ENSMUSG00000074457	3364	2733	3288	2959	2607	2219	3490	2894	3025	2679	2578	3393	2985	2529	2446
ENSMUSG00000038418	4704	3326	3371	1907	3361	2528	1836	1938	2697	2705	2084	3867	2719	2836	3456
ENSMUSG00000028719	1762	1532	1664	3691	3155	2834	2586	3086	3243	3479	3678	3327	3187	3007	3197
ENSMUSG00000026463	6445	4887	6791	1767	2381	1986	2452	2167	2063	1934	1821	2376	2080	2859	2461
ENSMUSG00000041870	1851	1489	1882	3745	3141	3101	2920	3034	3358	3043	3197	3289	3575	3111	3052
ENSMUSG00000023046	8158	8775	7641	1854	1593	1345	1287	1587	992	779	1196	1884	1524	2278	2263
ENSMUSG00000047547	3807	3143	3819	2873	2941	2547	3543	3011	3051	1870	1706	2990	2436	2661	2624
ENSMUSG00000036199	3484	3505	3472	2899	2819	2313	2758	2841	2835	2599	2688	3012	2589	2663	2538
ENSMUSG00000025289	3839	3029	3591	3024	3026	2456	3035	2933	3045	3178	2689	3017	2629	3092	2758
ENSMUSG00000030678	710	626	814	4447	4891	4114	3094	2995	3346	945	976	3240	3637	3152	3108
ENSMUSG00000027012	2913	2192	2778	3109	2895	2747	2664	2744	3006	3381	3351	3080	3130	3086	3087
ENSMUSG00000035373	37	5	11	2399	3642	3103	3809	3241	4056	4853	2357	7075	2842	3705	3947
ENSMUSG00000021133	1665	1455	1607	3684	3425	3302	2786	2976	3342	3882	3362	2920	3474	3215	3069
ENSMUSG00000017631	2248	1844	2216	4140	2948	3066	2290	2780	3150	3111	4037	2642	3387	3142	3578
ENSMUSG00000038319	4529	3792	4878	1828	2674	2311	3207	2589	2344	797	754	3187	1979	2840	2598
ENSMUSG00000017677	2090	1392	1852	3224	3376	3259	2602	2728	3196	3719	4121	3044	3479	3294	3152
ENSMUSG00000070327	775	673	922	4106	2557	3265	1779	3048	3415	4404	3068	7803	1655	2654	4967
ENSMUSG00000034290	4947	3941	4848	2318	2402	2206	2582	2319	2376	2334	2560	2931	2490	2761	2868
ENSMUSG00000038717	2519	2681	2463	3203	2737	2476	2697	2641	3006	3138	2954	3045	2899	2889	2834
ENSMUSG00000045427	2298	1828	2230	3427	3223	2878	2435	2548	2849	3285	3700	3460	3363	3072	3043
ENSMUSG00000021111	2679	2022	2317	3117	3305	2837	2886	2822	3031	3241	3454	2840	3073	3055	2828
ENSMUSG00000050989	1970	1503	1692	3233	3526	3130	2884	2633	3140	2859	2740	3541	3299	3200	3218
ENSMUSG00000024750	2981	2538	3112	3206	2853	2873	2554	2592	2930	2789	3037	3137	2987	2753	2933
ENSMUSG00000003283	42	12	29	5486	3649	3431	2049	3582	4469	3645	3519	3910	3541	2621	4128
ENSMUSG00000035152	2368	1811	2175	3342	3048	2637	2924	2821	3007	3200	3286	3381	3180	3063	2977
ENSMUSG00000031231	2813	3216	2794	3111	2856	2332	2261	2724	3010	3096	2788	2882	2408	2852	2789
ENSMUSG00000029478	1565	1576	1662	3870	4183	3554	2682	2914	3121	1699	1398	3306	3084	2833	3244
ENSMUSG00000021591	557	432	544	4236	3639	3387	2810	3215	4186	3973	3164	3347	3228	3316	3826
ENSMUSG00000039542	8849	6345	9274	1285	1803	1432	2400	2020	1904	1193	1244	1633	1615	2353	1902
ENSMUSG00000029771	99	70	96	4703	3933	4014	2314	2980	3975	2983	3069	4337	3285	3105	4415
ENSMUSG00000033565	5022	4074	4865	2229	2851	2352	2927	2339	2385	1919	1885	2782	2488	2752	2320
ENSMUSG00000032115	1302	1117	1373	3329	3987	3209	3812	3586	3327	3020	2833	2765	3345	3233	2545
ENSMUSG00000024290	8297	5364	7199	1781	2047	1990	2639	2445	2210	1926	1915	1900	2056	2616	1873
ENSMUSG00000039405	7942	5519	7268	1868	1994	1479	2237	2316	1838	1770	2411	2101	1661	2362	2114
ENSMUSG00000029169	3060	2381	2879	3069	3243	2731	2742	2749	3045	3390	3379	2737	2999	3127	2661
ENSMUSG00000026554	4350	3642	4476	2569	2718	2543	2373	2199	2366	2286	2647	3072	2548	2505	2547
ENSMUSG00000003200	1628	1340	1479	3741	4017	3320	3309	2981	3235	2010	1836	3295	3122	3103	3029
ENSMUSG00000026073	8	2	11	6616	3677	5134	2491	1213	2656	3961	3419	3179	4268	3870	3486
ENSMUSG00000029581	169	335	320	4648	4338	2977	2412	2293	2219	2230	2950	4479	4414	2666	2711
ENSMUSG00000039041	1850	1722	1853	3662	3630	3083	2957	2920	3482	2198	2032	3244	2833	2951	3112
ENSMUSG00000019467	5440	4097	5427	2213	2672	2434	2902	2037	1998	1353	1241	2695	1970	2763	2558
ENSMUSG00000028800	3004	2237	2734	3094	3235	2613	2566	2545	2973	3082	3063	3170	3027	2843	2966
ENSMUSG00000032423	2500	2032	2529	3171	3314	2825	2609	2675	2929	3523	3539	2823	3236	2914	2841
ENSMUSG00000060032	1521	1381	1535	3677	3621	3404	3475	3182	3538	2400	2488	2969	3349	2611	3087
ENSMUSG00000067194	3907	2939	3767	2742	2951	2639	2690	2677	3078	2931	2484	2720	2523	2942	2705
ENSMUSG00000037916	3345	3430	3283	2560	2375	2108	2189	2179	2404	2186	2463	2906	2385	2561	2383
ENSMUSG00000031865	2248	2128	2522	3432	3220	2952	3045	2705	2846	1525	1550	3188	3074	2940	2794
ENSMUSG00000071646	2188	1913	2276	3289	3223	2918	2493	2644	2898	2993	3126	3259	3142	2824	2816
ENSMUSG00000033159	1909	1732	2024	3408	3228	3307	2857	2600	3052	2554	2925	3031	3511	3149	3270
ENSMUSG00000010830	3413	2055	2864	2855	3349	2949	3202	2461	2887	3197	2836	3010	3080	3014	2694
ENSMUSG00000044258	310	341	312	1452	1036	1061	861	1340	1403	2716	18020	1151	13412	812	1326
ENSMUSG00000095041	3524	2469	2392	2545	2454	2680	2640	2984	2249	2160	2688	3396	3365	3082	3236
ENSMUSG00000023336	9067	6380	8027	1162	1593	1355	2253	2550	1793	774	1081	1920	1340	2208	1931
ENSMUSG00000075702	3859	3437	3782	3068	2883	2444	2805	2618	2715	1956	1876	3056	2336	2785	2600
ENSMUSG00000021096	4092	3533	4256	2606	2554	2406	2538	2346	2471	2427	2406	2779	2599	2835	2468
ENSMUSG00000025487	2373	2087	2367	3111	3186	2742	2776	2506	2901	2888	3165	3265	3420	2919	2901
ENSMUSG00000031431	1750	4254	4777	6170	2081	3699	2774	1798	1956	2014	3888	1230	2754	4506	1954
ENSMUSG00000048234	363	310	281	3760	3640	3372	1902	2217	3128	4238	5089	2964	4266	3188	3890
ENSMUSG00000071657	2048	2436	1896	3013	2637	2267	2421	2430	2758	2636	2887	3664	2912	2889	2665
ENSMUSG00000027848	4189	2720	2359	3291	2627	2369	1947	2350	2277	3207	3926	3862	2259	3292	2919
ENSMUSG00000079197	1739	1533	1553	5524	2755	2449	2339	3794	4034	3301	2354	3898	2218	2358	3712
ENSMUSG00000058672	1524	954	1266	3549	3233	2546	3412	3368	3431	3190	3487	3709	3305	2841	2981
ENSMUSG00000038648	4660	3736	5093	2033	2681	2245	2942	2416	2387	2319	2314	2245	2737	2612	2271
ENSMUSG00000024387	2813	2382	2516	3262	3056	2759	2756	2801	3234	2692	2704	2656	2954	3030	3006
ENSMUSG00000045302	2340	1853	2403	3166	3014	3006	2694	2486	2736	2655	3166	2941	3280	3032	2997
ENSMUSG00000039367	2861	2428	3051	2892	2970	2689	2775	2477	2643	2760	3079	3019	2807	2825	2797
ENSMUSG00000031059	3459	3583	3581	2763	2670	2259	2724	2489	2578	2527	2407	3038	2467	2524	2390
ENSMUSG00000024066	1561	2370	1549	4241	2653	2947	1772	2060	2590	2850	2994	4316	2858	2896	3167
ENSMUSG00000053332	2587	2212	2717	3220	3237	2768	2533	2469	2775	3389	3117	2936	2808	2992	2871
ENSMUSG00000030105	2838	2369	2705	3015	2894	2594	2617	2714	2999	2940	3294	2932	2831	2804	2749
ENSMUSG00000032508	882	634	658	4420	3150	3179	2523	2933	3303	3545	3535	3877	3345	2905	3524
ENSMUSG00000052752	2861	2226	2713	3116	3236	2761	2875	2521	2797	2482	2424	3053	3024	2775	2705
ENSMUSG00000027247	2793	1953	2696	3018	2871	2763	2971	2840	3068	2856	2788	3154	3024	2949	2757
ENSMUSG00000034928	2387	1940	2300	3134	3032	2833	2504	2597	2786	2384	2695	3064	3341	3163	2807
ENSMUSG00000031903	1459	1077	1371	3119	3050	3024	3177	2886	3015	2831	3155	4009	3334	2882	3062
ENSMUSG00000022951	1255	900	1113	2134	3858	3469	4887	2806	2600	3036	2482	2569	3342	4145	3187
ENSMUSG00000021748	2611	6631	2758	2171	2191	1975	1835	1902	2217	2268	2576	2743	2182	2133	2086
ENSMUSG00000070319	2489	2253	2562	3192	3210	2818	2863	2824	3094	2344	2241	2952	2947	2841	2791
ENSMUSG00000026773	1024	2605	1770	3652	2608	2728	1892	2279	2279	3026	3269	2986	3703	2810	2511
ENSMUSG00000076441	156	274	213	6091	4372	4664	2602	2842	3557	3856	2655	2929	2694	2697	4525
ENSMUSG00000031871	663	1651	1004	3405	2751	1921	2596	2980	2894	3403	3663	3620	4035	2108	2096
ENSMUSG00000001630	4148	2515	4200	1652	3070	2924	3517	2350	2398	2403	1908	2723	2909	3228	2846
ENSMUSG00000058793	5181	4310	5660	2278	2162	2230	2462	1996	1977	1923	2286	2331	2740	2556	2249
ENSMUSG00000028955	2310	1983	2330	3096	3111	2553	2629	2684	2770	2996	3142	3215	3111	2922	2963
ENSMUSG00000030357	2695	2323	2620	2820	3536	2771	3333	3279	2534	2117	2021	2656	2968	2947	2229
ENSMUSG00000024952	1349	1387	1590	3821	3521	3356	2960	3098	3519	1743	1531	3419	3172	2887	3248
ENSMUSG00000037364	2110	1698	2142	3091	3649	3121	2656	2844	2642	2106	2268	3291	2998	2725	2686
ENSMUSG00000029234	2364	1874	2198	3192	3190	2934	2649	2778	3346	3330	3418	2780	2944	2906	2831
ENSMUSG00000024571	2592	2256	2800	2910	3002	2748	2708	2581	2761	2911	3073	2960	3047	2841	2792
ENSMUSG00000074656	2265	1786	2087	3149	3200	2799	2651	2559	3224	3473	3149	2836	3073	2972	3021
ENSMUSG00000036622	406	399	454	4791	4186	3582	2363	3202	3747	2041	2096	3985	3390	2506	3605
ENSMUSG00000026434	2415	2142	2305	2907	3010	2608	2823	2438	2533	3243	3376	3257	3014	2868	2684
ENSMUSG00000041801	2225	3476	1911	2555	3012	2145	3476	3004	3073	1847	1583	3082	2562	2198	2272
ENSMUSG00000050565	2907	2195	2938	2680	2933	2612	2671	2509	2669	2993	3097	3464	2686	2866	2830
ENSMUSG00000060261	4693	3896	5257	2362	2460	2105	2137	2173	2220	2237	2409	2876	2287	2467	2135
ENSMUSG00000059534	2992	3582	3186	2657	2593	2150	2402	2424	2492	2541	2641	2907	2491	2535	2523
ENSMUSG00000049988	47	31	17	4667	4135	3434	2316	3431	4356	2888	2817	3787	3318	2282	3821
ENSMUSG00000054604	2746	1924	2576	3160	2977	2839	2695	2782	3105	3193	3244	2577	3072	2996	2764
ENSMUSG00000068882	3216	2293	2775	2976	3080	2522	2573	2411	2840	3241	3208	2650	2926	2925	2799
ENSMUSG00000022710	3006	2437	3208	2997	2863	2786	2349	2345	2477	2847	3213	2953	2949	2770	2838
ENSMUSG00000018559	1378	1389	1477	3741	3504	3014	2953	3091	3283	2088	2115	3166	3211	3096	3105
ENSMUSG00000039852	4280	3939	5068	2673	2413	2331	2401	2179	2202	2208	2301	2698	2376	2625	2577
ENSMUSG00000081051	2128	2055	2545	3459	3127	2779	2944	2855	3227	2816	2685	3015	2718	2695	2710
ENSMUSG00000074415	5715	3340	4464	1892	2748	2750	2565	2212	2428	2348	1453	2767	1980	2623	2709
ENSMUSG00000066036	2517	2254	2619	3034	3117	2939	2663	2477	2709	2477	2471	3092	2821	2846	2798
ENSMUSG00000042520	2579	2026	2530	3076	3048	2739	2683	2813	2934	2954	2870	3004	2880	2823	2743
ENSMUSG00000058587	1986	1719	1871	3607	2959	2768	2576	2803	2885	3561	3578	2839	3072	3005	2849
ENSMUSG00000022505	4081	3466	4520	2027	2846	2363	3021	2853	2958	2493	1726	2614	2462	2880	2521
ENSMUSG00000027177	4593	3580	4694	2343	2343	2280	2909	2461	2279	2362	2567	2359	2683	2750	2249
ENSMUSG00000010406	1595	1261	1665	3488	3237	2946	2835	2602	3136	3282	2750	3227	3161	2963	3217
ENSMUSG00000020695	1564	1535	1708	3155	3918	3228	3502	2204	2506	2007	1690	3829	3079	3076	2840
ENSMUSG00000022185	1563	1267	1488	3583	3866	3385	2965	2801	2976	1620	1613	3131	3318	3034	2887
ENSMUSG00000032855	4147	3493	4236	2256	2674	2454	3259	2485	2382	1298	1324	2556	2593	2901	2179
ENSMUSG00000031948	2376	2037	2569	3262	3095	2578	2670	2696	3125	2919	2664	3211	2842	2740	2819
ENSMUSG00000068739	2632	2366	2539	3065	3199	2675	2666	2483	2829	2597	2483	3148	2929	2754	2652
ENSMUSG00000079227	38	33	26	3670	3303	3051	2327	3129	4317	4728	3762	4550	2781	2580	4564
ENSMUSG00000031696	2806	2348	2705	3150	2861	2498	2492	2710	3008	3170	3248	2902	2777	2635	2826
ENSMUSG00000034957	97	1306	131	3971	3295	2751	1454	1610	1986	1029	1552	4536	3083	2788	2330
ENSMUSG00000043866	1178	1072	1095	3248	3030	2881	3259	2984	3682	3058	3087	3642	3286	2797	3125
ENSMUSG00000031511	3863	2680	3405	2508	2642	2347	2870	2703	2572	2333	2471	2968	2556	2663	2494
ENSMUSG00000035929	620	910	876	5688	3156	3084	1920	3591	3887	2618	1665	4548	1932	2304	4503
ENSMUSG00000023068	1862	1500	1696	3252	3223	2953	2750	2738	2937	3503	3353	2678	3434	3179	2547
ENSMUSG00000060739	2332	2212	2590	3390	2916	2704	2609	2969	3155	3114	2853	3042	2632	2761	2918
ENSMUSG00000027187	2511	2786	2396	2450	2388	2720	1841	1946	1905	2199	3259	3275	2548	2451	1795
ENSMUSG00000030224	2013	1694	1929	2820	3026	2622	2544	2409	2911	3519	3501	3434	3306	2998	2867
ENSMUSG00000027198	2951	2129	2974	2749	2904	2499	3046	2719	2918	2513	2351	3205	2617	2893	2722
ENSMUSG00000028837	2303	1886	2237	3403	3020	2579	2744	2948	3269	3142	2907	3121	2686	2716	2815
ENSMUSG00000033149	3648	3058	3899	2215	2772	2877	3590	2512	2877	2545	1999	2512	2244	2954	2501
ENSMUSG00000025579	3288	3163	2913	2773	2630	2518	2587	2802	2467	1537	1539	3215	2365	2892	2642
ENSMUSG00000037331	1997	1703	1991	3448	3119	2985	2534	2814	3204	3099	2522	3284	2969	2779	3211
ENSMUSG00000037470	2050	1570	1739	3221	3202	2727	3222	2785	2949	3192	3001	3157	3040	3186	2831
ENSMUSG00000022967	1090	901	1049	3648	3504	3201	2469	2625	3150	3541	3631	3340	3421	2793	3241
ENSMUSG00000001642	2932	2286	2947	2614	2875	2254	2718	2759	3009	2605	2784	3026	2731	2616	2762
ENSMUSG00000027879	2937	2154	2764	2734	3010	2630	2746	2409	2711	2884	2963	2932	2897	2857	2728
ENSMUSG00000001248	1226	1100	1253	3731	3729	3506	2773	2475	2644	2100	2371	3052	3800	2971	2892
ENSMUSG00000015749	3410	2892	3682	2598	3022	2275	2579	2379	2691	2642	2813	2780	2809	2703	2538
ENSMUSG00000027195	1540	2306	1560	2899	2817	2323	2413	2402	2881	3167	3070	3153	2664	2561	2390
ENSMUSG00000006800	2970	2688	3060	2802	3023	2462	3131	2855	2539	2256	2044	3178	2313	2942	2616
ENSMUSG00000075254	2499	2821	2626	2547	2303	2047	3365	3461	3389	2901	2513	3360	2215	2648	2352
ENSMUSG00000025369	2537	2298	2626	3229	3068	2709	2615	2625	2765	1706	1711	3039	2698	2755	2805
ENSMUSG00000026511	2220	1833	2126	3106	3155	2740	2815	2631	3084	3056	3120	3035	2987	2643	2790
ENSMUSG00000032314	2944	3297	2765	2187	2209	1847	1796	1930	2197	2241	2356	2977	2153	2382	2152
ENSMUSG00000022969	831	786	755	3561	3409	3251	2458	2658	3255	3539	4038	3129	3521	2931	3404
ENSMUSG00000070372	1320	997	1300	3375	3143	2907	2566	2644	2911	3469	3980	3240	3219	2906	2988
ENSMUSG00000003873	1602	1139	1516	3502	3387	2916	2981	3371	3812	2737	2667	2899	2926	2635	3117
ENSMUSG00000025724	2800	2080	2601	2913	3059	2584	2952	2591	3038	3136	3025	2684	2845	2921	2720
ENSMUSG00000115987	3027	2481	3101	3270	2671	2526	2570	2629	2891	2563	2676	2860	2761	2713	2684
ENSMUSG00000037321	325	383	383	7378	2505	2783	1627	4344	3873	3201	1878	6355	1549	1923	4864
ENSMUSG00000026207	3920	3454	4306	1885	2738	2520	2850	2276	2189	606	521	2285	1815	2400	2245
ENSMUSG00000070003	442	534	621	4388	4439	3868	2861	2957	3354	795	877	3784	3089	2679	3418
ENSMUSG00000027067	2171	1751	2101	3226	3181	2513	2722	2387	2585	3011	3013	3189	3190	2851	2661
ENSMUSG00000022912	2699	2243	2647	2740	2758	2680	2863	2177	2376	2970	2723	3170	2940	3287	2788
ENSMUSG00000002748	2463	2080	2439	2942	3067	2775	2906	2703	2597	2625	2869	2851	3041	2881	2544
ENSMUSG00000055943	3247	2871	3353	2692	2698	2536	2637	2516	2636	2867	2767	2683	2518	2525	2541
ENSMUSG00000039601	9261	6596	8710	1207	1652	1334	2832	2120	1872	978	912	1523	1446	2071	1686
ENSMUSG00000021069	517	3393	495	3650	2711	3058	1922	1790	2439	2824	4458	2298	4250	2772	2425
ENSMUSG00000006442	1506	1157	1450	3414	3757	3175	3227	2843	3166	2524	2302	3080	3216	3105	2581
ENSMUSG00000046229	1263	1240	1348	3604	3106	3052	2967	2773	2999	2075	2359	3588	3286	2862	3152
ENSMUSG00000020265	2793	2248	2713	2856	2798	2532	2578	2516	2699	2855	2925	3022	2878	2926	2883
ENSMUSG00000098557	857	868	972	3549	3225	3080	2068	3169	3657	3842	3723	3221	3108	2640	3399
ENSMUSG00000019579	1640	1322	1544	3399	3241	2784	3168	2785	3136	3095	2745	3145	3150	3060	2801
ENSMUSG00000028851	1930	1817	2085	3168	3319	2913	3017	2798	2948	2387	2217	2991	3036	2760	2769
ENSMUSG00000031659	4740	3811	4602	2634	2661	2204	1997	2239	2645	2863	2923	2766	2066	2329	2829
ENSMUSG00000024236	5511	4812	5856	2321	2180	2211	2105	2078	2042	2042	2046	2035	2179	2548	2057
ENSMUSG00000079105	13139	8675	9135	1123	463	1021	351	1257	632	390	700	1610	626	2510	1589
ENSMUSG00000029642	2044	2070	2201	2887	2838	2525	2624	2398	2799	2752	2658	2803	2969	3042	2853
ENSMUSG00000040188	1476	1296	1559	3411	3182	2923	2608	2531	2983	3043	3336	3624	3000	2728	2929
ENSMUSG00000027858	7287	5275	7225	1285	2039	1690	2800	2429	2186	1634	1585	1781	2028	2140	1695
ENSMUSG00000021520	3262	3318	3106	2666	2497	2084	2419	2025	2692	2636	2425	2483	2343	2613	2305
ENSMUSG00000073155	2066	1680	1869	2224	1955	1948	1611	1842	2025	2313	9236	2031	7187	2007	2296
ENSMUSG00000030214	59	338	73	5052	3399	2903	2467	2794	3779	3970	3897	2926	3328	2597	3681
ENSMUSG00000059552	2231	1686	2185	3444	3538	2642	2566	2841	3382	2699	2452	2670	3058	2885	2745
ENSMUSG00000023088	2907	2350	2857	3089	3229	2784	2180	2100	2760	3268	2996	2168	2939	2822	2745
ENSMUSG00000052593	1234	873	1129	3727	3051	2688	2191	3057	3339	3860	4333	3010	3104	2633	3211
ENSMUSG00000001123	906	816	935	3772	2817	2994	2103	2326	2934	3428	3237	6167	2058	2624	3879
ENSMUSG00000003123	330	3158	440	2384	1740	986	1063	885	684	1256	1513	5008	3049	2240	781
ENSMUSG00000014606	1823	1775	1859	3217	2882	2530	2395	2628	3215	2865	3039	3100	2879	2671	2973
ENSMUSG00000024735	2803	2309	2568	3022	3108	2402	2598	2485	2816	2510	2335	2954	2810	2665	2479
ENSMUSG00000021760	4051	3021	3172	2505	2942	2065	2842	2332	2591	2672	2521	2657	2375	2818	2295
ENSMUSG00000026895	2496	2730	2655	2879	2644	2411	2420	2343	2732	2420	2611	2907	2607	2252	2645
ENSMUSG00000029470	979	973	967	3592	2937	2701	2234	2921	3299	3500	3732	3707	3044	2584	3650
ENSMUSG00000000420	2775	2025	2627	3076	2749	2363	2522	2485	2757	3135	3527	2901	2929	2457	2620
ENSMUSG00000003316	3343	2703	3488	2328	2633	2384	2723	2388	2562	2479	2581	2992	2640	2707	2623
ENSMUSG00000001930	2020	3008	2928	1991	1367	2040	4033	3113	3244	2149	3932	2743	2639	2275	2227
ENSMUSG00000055538	4105	3685	4001	2466	2457	2175	2372	2004	2097	2150	2061	3265	2175	2740	2156
ENSMUSG00000022614	1856	1574	1830	3171	3373	2739	3137	2705	2772	2160	1950	3311	2935	3067	2669
ENSMUSG00000060002	3320	6352	3321	1341	1415	983	1235	1119	1004	1595	2007	3440	1455	1997	1089
ENSMUSG00000029705	2113	1898	2320	2833	3182	2841	2672	2529	2886	2589	2439	3111	3102	2976	3028
ENSMUSG00000021820	6251	4383	5838	1725	1968	1853	2316	2230	1935	1778	1607	2461	1683	2314	2375
ENSMUSG00000032418	2780	19411	2600	968	1260	941	1300	1107	1020	1191	1458	2459	1178	1449	1029
ENSMUSG00000029621	2295	2189	2596	2960	2800	2543	2644	2229	2663	2695	3021	3100	2970	2669	2727
ENSMUSG00000027366	1868	1704	1812	3679	2758	2617	1952	2803	3049	3570	3385	3543	2516	2538	3402
ENSMUSG00000032089	56	55	79	3886	3466	3463	1941	2594	3317	3933	3896	4369	3438	2721	4146
ENSMUSG00000032374	2218	1521	1905	2759	3595	2958	2867	1839	1914	3342	2725	3497	2906	3366	2781
ENSMUSG00000000058	4439	3842	4471	2229	2539	1750	2122	2384	2158	2503	2471	2560	2202	2484	2058
ENSMUSG00000040809	49	11	16	5627	2206	2925	2732	2617	3693	4621	4170	4049	2465	1899	5047
ENSMUSG00000015750	2039	1733	2105	3210	2905	2755	2455	2582	2969	2662	2844	3336	2729	2533	2967
ENSMUSG00000052040	2937	2967	3215	5053	2335	2674	2410	2213	2255	2233	2698	2525	2630	2710	2382
ENSMUSG00000024900	2824	1464	2849	2331	2521	2504	2503	2723	3234	2670	3372	2874	2870	2623	2930
ENSMUSG00000028670	1183	1170	1265	3525	3256	3133	3064	2648	2943	2037	2183	3347	3272	2783	2932
ENSMUSG00000030662	2018	1813	2189	3004	3181	2599	2586	2391	2708	3215	3123	3028	3163	2682	2650
ENSMUSG00000020689	3388	2898	3337	1656	2521	2251	2380	2113	2485	2292	3539	2392	3945	2626	2416
ENSMUSG00000042747	2583	2060	2299	3139	3147	2644	2915	2575	2801	3156	2650	2793	2683	2800	2533
ENSMUSG00000027829	2015	1719	2215	3124	3238	3149	2087	2285	2693	3257	3441	2640	3010	3156	3066
ENSMUSG00000036943	664	538	669	3501	3208	3265	2202	2840	3230	3634	3694	3500	3282	2901	3408
ENSMUSG00000031807	1219	1306	1375	3437	2951	2760	2866	2931	3267	2081	2232	3352	3070	2858	2851
ENSMUSG00000030884	3010	3427	2910	2270	2245	1925	1965	2022	2323	2511	2654	2588	2192	2432	2283
ENSMUSG00000001783	2306	2051	2287	3193	2799	2615	2387	2441	2666	2938	3051	3069	2766	2706	2955
ENSMUSG00000028343	2761	1988	2360	2981	3124	2546	2759	2665	2935	3100	2714	2617	2754	2890	2576
ENSMUSG00000020810	3795	4425	4432	2895	2210	2231	1257	2247	1781	835	896	3398	1419	2966	2599
ENSMUSG00000020733	467	430	558	4658	3670	3866	2551	2636	3225	2098	2032	3197	3621	2915	3165
ENSMUSG00000028583	325	236	241	2963	4156	3410	2079	1832	2289	4592	3356	3028	3613	4014	3178
ENSMUSG00000009281	6003	4946	5838	1769	2074	1857	2753	2067	1768	1627	1311	2173	2099	2268	1808
ENSMUSG00000030663	2951	2352	2894	2904	2829	2287	2399	2398	2852	2817	2962	2901	2631	2609	2800
ENSMUSG00000028128	12586	7783	7582	1449	1035	979	685	1341	1358	1306	1564	2164	854	1671	1525
ENSMUSG00000029817	2292	1706	2339	2951	3003	2833	2760	2982	2784	3022	3075	2252	3213	3252	2585
ENSMUSG00000054693	1381	1164	1428	3050	2845	2795	2732	2669	3159	3497	4075	2925	3057	2661	2809
ENSMUSG00000018398	3913	2892	3587	2521	2707	2475	2699	2356	2308	2243	2372	2683	2469	2739	2334
ENSMUSG00000025212	3220	2510	3442	2404	2789	2597	2675	2117	2437	2266	2123	2913	2750	2960	2723
ENSMUSG00000027502	1904	1840	1915	3241	2761	2779	2279	2401	2735	2452	2734	3453	3003	2663	3023
ENSMUSG00000018672	4871	3644	4273	2335	2477	2052	2590	2232	2404	2039	1824	2609	2313	2475	2338
ENSMUSG00000024338	267	455	453	6454	2507	2527	1857	3725	4336	3394	2379	4766	1968	2055	4243
ENSMUSG00000031068	2383	2259	2234	2946	2849	2416	2520	2555	2877	2964	2858	2808	2721	2678	2581
ENSMUSG00000029096	3257	3889	3014	2865	2950	2267	2323	2134	1565	1030	902	3637	2313	3346	2335
ENSMUSG00000026180	7	3	0	4028	3741	4215	2039	1210	2155	3943	4966	2244	5174	3493	2824
ENSMUSG00000071054	2494	2230	2610	2946	3012	2948	2532	2513	2628	2315	2437	2376	3191	2783	2536
ENSMUSG00000079562	2195	1726	1998	3050	2985	2738	2610	2664	2871	2721	2934	2903	2809	2875	2696
ENSMUSG00000010663	3910	3661	4053	2622	2836	2224	2176	2304	2095	2651	2539	2636	2314	2410	2398
ENSMUSG00000027465	2090	1794	2091	2708	2716	2720	2462	2193	2429	2583	3029	3095	3061	2754	2417
ENSMUSG00000032580	3455	2613	3305	2652	2802	2589	2321	2404	2454	2609	2735	2330	2643	2685	2552
ENSMUSG00000024767	2219	1757	2150	3217	2986	2704	2560	2512	3220	2541	2498	3134	2812	2500	2866
ENSMUSG00000025348	4783	3793	4593	1458	2074	1978	2941	2169	1989	1027	869	2988	2185	2555	1863
ENSMUSG00000042572	1578	1389	1489	3307	2920	2802	2354	2656	3107	2808	3049	3165	3051	2836	3131
ENSMUSG00000049327	1575	1380	1528	2991	3457	2760	2805	3016	3291	2469	2411	2432	3314	2983	2764
ENSMUSG00000032744	8498	6723	7213	1203	1298	1053	1299	1945	1491	781	1414	2374	1101	1987	1852
ENSMUSG00000019961	2633	2273	2646	2944	2958	2345	2706	2584	2981	3018	2653	2572	2850	2582	2558
ENSMUSG00000035268	3061	2866	3754	2874	2609	2276	3019	2589	2896	2147	2086	2705	2461	2315	2665
ENSMUSG00000034684	3252	2616	2746	2276	2856	2300	3719	2826	2831	1031	1083	2818	2461	2703	2369
ENSMUSG00000029672	2564	2141	2457	2455	3053	2534	3137	2726	3382	3022	2365	2694	2590	2656	2728
ENSMUSG00000078348	1919	1553	1883	3092	2941	2628	2943	2581	2927	2528	2762	2975	3084	2653	2632
ENSMUSG00000020153	2981	3275	3343	2621	2198	2173	2506	2262	2467	1881	1982	2628	2302	2238	2351
ENSMUSG00000019139	846	884	993	3476	3575	3651	2687	2265	2651	983	976	3868	2932	3040	2893
ENSMUSG00000037235	3476	3315	3828	2584	2355	2437	2472	2243	2288	1745	1927	2835	2431	2598	2480
ENSMUSG00000034353	8488	6887	9339	963	1238	1225	2207	1689	1872	893	1077	1664	1279	1777	1488
ENSMUSG00000021131	1523	1151	1543	3076	3434	2667	2803	2625	3232	3225	3137	3077	3040	2628	2706
ENSMUSG00000056515	1808	1313	2013	2896	2979	2603	2639	2687	3074	3064	3528	2990	3132	2839	2953
ENSMUSG00000011257	2016	1722	2015	2916	3475	2682	2533	2203	2577	2454	2495	3056	3176	2929	2483
ENSMUSG00000045665	1686	1555	1694	3150	3051	2764	2733	2653	3140	2751	3006	3036	2878	2567	2964
ENSMUSG00000000693	2467	1797	2112	3153	3521	2820	3364	2536	2635	2828	2593	2115	2943	3027	2818
ENSMUSG00000022553	2763	2578	2952	3027	2553	2583	2412	2290	2568	2039	2235	2792	2632	2527	2709
ENSMUSG00000028797	2171	1954	2035	3260	3077	2818	2581	2638	2971	2121	1941	2831	2709	2676	2935
ENSMUSG00000032434	1556	1213	1443	3221	2952	2849	2096	2083	2568	3575	3635	3111	3307	2912	3052
ENSMUSG00000011114	3239	2564	3264	2805	2944	2434	2570	2364	2633	2541	2204	2871	2457	2810	2509
ENSMUSG00000033938	2721	2744	2865	2642	2421	2357	2623	2410	2525	2147	2369	2885	2541	2487	2609
ENSMUSG00000026103	3333	2349	2974	2642	2654	2542	2534	2614	2791	2927	2982	2418	2659	2765	2516
ENSMUSG00000028480	672	419	516	3498	3615	3134	2619	2152	2925	3328	2973	3391	3737	3372	2809
ENSMUSG00000027660	2039	1442	1661	2695	2854	3209	2062	2357	2744	3415	4184	2503	3555	2958	2987
ENSMUSG00000024847	2867	2431	2727	3019	2630	2463	2666	2761	2957	2041	2052	2718	2509	2500	2666
ENSMUSG00000026922	769	7002	741	1491	1291	1237	995	923	1113	1391	1642	2336	1285	1560	1091
ENSMUSG00000090213	901	816	943	3432	3508	3354	2457	2391	2837	2781	3112	2928	3344	3023	3242
ENSMUSG00000055172	3508	3455	3304	3185	1932	2500	2409	2203	1834	1946	1410	2789	1995	2891	2575
ENSMUSG00000024247	4649	3060	3496	1991	2419	2145	2715	2176	2286	698	793	2565	1898	2441	1818
ENSMUSG00000027282	2572	2982	2544	2464	2379	2126	2202	2250	2544	2594	2588	2823	2389	2609	2251
ENSMUSG00000025630	2160	1729	1860	3206	2812	2480	2408	2989	3154	3017	3113	2935	2706	2480	2763
ENSMUSG00000060419	2107	1836	2346	3043	2901	2642	2563	2639	2975	2902	3044	2835	2689	2468	2680
ENSMUSG00000001211	1916	2194	2091	2316	2540	2173	2393	2503	2740	2037	1869	3033	2466	2452	2215
ENSMUSG00000036565	339	379	422	4616	3619	3225	2207	2760	3202	2012	2298	3523	3576	2467	3003
ENSMUSG00000052915	2295	1737	2106	3173	3340	2954	2432	2440	2600	2173	2309	2570	3078	2766	2780
ENSMUSG00000024087	2561	2724	1883	3229	2782	2527	2435	1373	1675	3103	2324	3758	2342	3250	2352
ENSMUSG00000029561	270	209	406	4535	2300	3557	1356	2126	2523	3125	2528	8311	1322	2385	5374
ENSMUSG00000053436	2191	1826	1951	3211	2754	2436	2272	2628	2961	3021	3300	2725	2805	2619	2947
ENSMUSG00000015759	2509	2146	2227	2801	2963	2407	2953	2547	2818	2890	2706	2605	2814	2631	2299
ENSMUSG00000026360	1463	1100	1425	3103	2762	2811	1895	1721	2453	2783	4612	3383	3006	2570	3571
ENSMUSG00000005312	1740	1683	1690	2831	2916	2584	2660	2721	2592	2860	2980	2910	3212	2934	2527
ENSMUSG00000015852	242	256	233	3055	3213	2640	2749	3607	3631	5060	4550	4545	2616	2212	3094
ENSMUSG00000028675	3124	2333	2882	2930	2820	2418	2141	2195	2500	2851	2906	2786	2484	2532	2539
ENSMUSG00000059263	3102	2489	3129	2529	2652	2395	2586	2356	2524	2607	2677	2683	2617	2735	2452
ENSMUSG00000021832	2993	2271	2760	2629	2816	2442	2405	2568	2730	2947	2716	2425	2436	2702	2812
ENSMUSG00000029364	2383	1760	2358	2575	2801	2495	2518	2508	2629	2607	2792	2735	3070	2813	2844
ENSMUSG00000066568	3140	2424	3103	2703	2624	2318	2231	2251	2458	2585	3072	2477	2861	2757	2617
ENSMUSG00000079018	1929	2579	2032	2448	2263	1493	2462	2618	1826	2245	1829	4326	1811	3651	2100
ENSMUSG00000025746	1	0	8	1482	5189	3733	1613	1196	3205	5324	2418	2549	3580	4360	2622
ENSMUSG00000020777	2020	2747	2002	1876	2113	2072	1626	1446	1411	2175	2316	3516	2270	2322	1527
ENSMUSG00000033174	2367	2942	2519	1826	2379	1589	2241	1818	1677	988	1081	3197	2346	2442	1610
ENSMUSG00000052428	3214	2629	2849	2537	2680	2108	2567	2451	2549	2981	2727	2642	2480	2568	2329
ENSMUSG00000056770	3567	3265	3575	2400	2398	2154	2326	2164	2252	2352	2660	2606	2567	2556	2282
ENSMUSG00000008398	1077	930	1101	3080	3320	2949	2179	2235	2978	3228	3314	3114	3157	2740	2914
ENSMUSG00000025950	1852	2133	1767	3013	2733	2487	1680	2119	2341	2760	3251	3241	2798	2551	2139
ENSMUSG00000050234	2568	1770	1844	2045	2186	2283	3542	4185	3877	2191	1741	3038	2369	2377	2303
ENSMUSG00000020476	1130	1028	1182	3919	3231	2727	2487	2800	3256	2167	1978	3856	2700	2474	3177
ENSMUSG00000052270	1	7	1	6277	3224	3079	1571	3401	4174	4137	3830	1831	4115	2364	3548
ENSMUSG00000022971	1341	1302	1166	3403	3001	2680	2245	2687	3243	3223	3202	3051	2779	2581	2938
ENSMUSG00000003038	2322	1457	1693	3778	3262	2267	2718	2519	2645	3294	2791	2836	2686	2373	2565
ENSMUSG00000074247	1826	1656	1840	2977	3150	2820	2776	2685	3105	2059	1856	2878	2790	2782	2700
ENSMUSG00000032047	4037	3783	3702	2136	2172	1778	1741	1871	1850	2126	2193	2735	1891	2204	2046
ENSMUSG00000034855	10	16	33	5968	1063	2934	787	6429	4205	3316	774	8888	766	2269	5231
ENSMUSG00000094483	2664	2121	2816	2574	2892	2548	2467	2351	2663	2727	2697	2644	2836	2747	2606
ENSMUSG00000022427	2066	1891	1992	3104	2816	2433	2540	2560	2898	2725	2937	2681	2848	2668	2709
ENSMUSG00000023191	2643	2322	2541	2609	3370	2875	2809	2562	2712	1061	906	2907	2305	2791	2663
ENSMUSG00000063480	2586	2180	2680	2811	2828	2300	2456	2580	2803	2831	2626	2633	2634	2580	2546
ENSMUSG00000008393	1649	1894	1648	2420	3040	2593	2281	1940	2241	2529	2342	3691	3013	2882	2729
ENSMUSG00000035686	377	18374	454	666	875	1471	161	98	39	781	2013	1648	64	706	53
ENSMUSG00000029436	5377	3432	4486	1500	1952	1867	3813	2442	2253	934	1070	2760	1913	2555	2299
ENSMUSG00000023008	2362	2048	2400	2318	3105	2818	2488	2081	2597	1829	1837	2926	2940	2731	2788
ENSMUSG00000004937	1557	1793	1760	2871	3065	2774	2533	2240	2632	2044	2193	3033	2761	2694	2489
ENSMUSG00000059436	2275	1874	2381	3050	2695	2616	2179	2314	2523	2711	3305	2920	3122	2608	2652
ENSMUSG00000057003	8270	10022	11635	0	1324	695	4112	0	0	21	1	120	0	4	3392
ENSMUSG00000000827	3350	2800	3235	2546	2520	2295	2661	2375	2526	2479	2244	2464	2511	2561	2436
ENSMUSG00000028184	5895	4443	5305	1773	2136	1867	1977	1978	1825	1845	1907	2125	2129	2453	2079
ENSMUSG00000040048	3744	3664	3759	2375	2149	2047	2215	2130	2343	1891	1813	2529	2099	2216	2144
ENSMUSG00000041881	2853	2801	2883	2582	2407	2111	2381	2397	2663	2450	2448	2865	2278	2525	2396
ENSMUSG00000043998	1800	1401	1827	2933	3060	2767	2768	2832	2865	3104	2863	2683	2822	2724	2548
ENSMUSG00000029994	2398	1878	2249	3120	2542	2348	2211	2368	2864	2911	2916	2946	2360	2719	3072
ENSMUSG00000034947	274	280	292	4035	2844	2742	2312	3270	3507	3426	3390	4361	2378	2339	3717
ENSMUSG00000052833	2126	1665	2075	2709	2966	2323	2919	2497	2919	2809	2726	2786	2910	2722	2517
ENSMUSG00000019947	3128	2563	3460	2384	2501	2700	3099	2851	2743	2474	2284	2035	2385	2654	2516
ENSMUSG00000007817	2197	2304	2322	3104	2680	2894	2065	2064	2518	2701	3199	2772	2515	2539	2621
ENSMUSG00000071528	2346	2349	2392	2701	2451	2332	2451	2441	2749	3008	2695	2630	2390	2420	2540
ENSMUSG00000047139	707	1064	878	3186	2695	3255	1992	1746	3287	3406	4827	2168	4605	2791	2936
ENSMUSG00000029185	4676	2996	3919	2378	2523	2065	2489	2018	2194	2208	2329	2589	2292	2606	2154
ENSMUSG00000036181	1821	2045	1767	1795	2448	2087	2584	2050	2177	1447	3939	3029	4007	2635	2676
ENSMUSG00000028646	2736	2279	2558	2624	2509	2493	2138	2333	2507	2633	3003	2754	2482	2605	2591
ENSMUSG00000001964	2654	1967	2503	2694	2849	2479	2425	2523	2677	2659	2401	2643	2610	2653	2576
ENSMUSG00000024381	1410	1207	1335	3147	3288	2700	2640	2618	2812	2236	2906	3162	3039	2414	2735
ENSMUSG00000038845	1860	2115	1938	2734	2807	2317	2613	2349	2690	2445	2180	2821	2560	2470	2408
[truncated: 17,999 more rows]
